# Supplementary material for: PharmOmics: A species- and tissue-specific drug signature database and gene-network-based drug repositioning tool
Source: iScience. 2022 Mar 10;25(4):104052. doi: 10.1016/j.isci.2022.104052 (PMC8957031; doi:10.1016/j.isci.2022.104052)
Supplement: Table S4. Network repositioning result for non-alcoholic fatty liver disease based on genetic pathways obtained from studies of female and male mice, related to Figure 4 [file mmc2.xlsx]

## Sheet: Table S4
Table S4. Network repositioning result for non-alcoholic fatty liver disease based on genetic pathways obtained from studies of female and male mice, Related to Figure 4.
PharmOmics dose/time segregated					L1000					L1000_HEPG2					Cmap					Cmap_HEPG2					CREEDS
drugname	PharmOmics_network_score_rank_CTD_NAFLD	PharmOmics__score_rank_NAFLD_mouse_model	average		drugs_tested	L1000_score_rank_CTD_NAFLD	L1000_score_rank_NAFLD_mouse	average		drugs_tested	L1000_score_rank_CTD_NAFLD	L1000_score_rank_NAFLD_mouse	average		drugname	CMap_score_NAFLD_CTD_WGCNA	CMap_score_NAFLD_mouse	average		drugname	CMap_score_NAFLD_CTD_WGCNA	CMap_score_NAFLD_mouse	average		drug	CREEDS_score_rank_CTD_NAFLD	CREEDS_score_rank_NAFLD_mouse	average
Fenofibrate	0.99458	1	0.99729		Vorinostat	0.997116	0.994233	0.995675		Vorinostat	0.980392	0.928105	0.954248		phenylbutazone	0.995717	0.98394	0.989829		fulvestrant	0.976012	0.953523	0.964768		Fenofibrate	0.992883	0.989324	0.991103
Clofibrate	1	0.98916	0.99458		Sirolimus	0.980392	0.990773	0.985582		Amiodarone	0.908497	0.986928	0.947712		fluvastatin	0.989293	0.982334	0.985814		alitretinoin	0.95952	0.968516	0.964018		Thioguanine	1	0.978648	0.989324
Lovastatin	0.99729	0.97019	0.98374		Fluvastatin	0.991926	0.974625	0.983276		Alvocidib	0.921569	0.869281	0.895425		repaglinide	0.981799	0.952891	0.967345		isoxsuprine	0.932534	0.994003	0.963268		Benoxaprofen	0.989324	0.960854	0.975089
Bezafibrate	0.97561	0.96477	0.97019		Palbociclib	0.988466	0.966551	0.977509		Entinostat	0.947712	0.823529	0.885621		guanabenz	0.995717	0.891863	0.94379		ritanserin	0.94003	0.982009	0.961019		Indomethacin	0.960854	0.911032	0.935943
Raloxifene	0.95393	0.98374	0.968835		Niclosamide	0.966551	0.987313	0.976932		Tretinoin	0.856209	0.915033	0.885621		lofexidine	0.993576	0.882227	0.937901		flavoxate	0.941529	0.977511	0.95952		Rofecoxib	0.896797	0.97331	0.935053
Propylthiouracil	0.98645	0.945799	0.966125		Sunitinib	0.99308	0.958478	0.975779		Resorcinol	0.901961	0.843137	0.872549		dihydroergocristine	0.965739	0.905782	0.93576		genistein	0.916042	0.985007	0.950525		Methotrexate	0.957295	0.907473	0.932384
Gemfibrozil	0.940379	0.99187	0.966125		Nocodazole	0.968281	0.982699	0.97549		Promazine	0.96732	0.70915	0.838235		rescinnamine	0.980728	0.880086	0.930407		enalapril	0.968516	0.929535	0.949025		Norethindrone	0.946619	0.882562	0.914591
Amiodarone	0.9729	0.95393	0.963415		Selumetinib	0.963091	0.986159	0.974625		Linsitinib	0.745098	0.895425	0.820261		rosiglitazone	0.948608	0.908994	0.928801		raloxifene	0.952024	0.937031	0.944528		Gemfibrozil	0.855872	0.927046	0.891459
Terbinafine	0.948509	0.943089	0.945799		Crizotinib	0.990773	0.948674	0.969723		Imatinib	0.954248	0.673203	0.813725		amcinonide	0.880086	0.972163	0.926124		tozasertib	0.904048	0.983508	0.943778		Oxyquinoline	0.967972	0.775801	0.871886
Benziodarone	0.913279	0.9729	0.943089		Calcifediol	0.936563	0.998847	0.967705		Chlordiazepoxide	0.738562	0.882353	0.810458		fluspirilene	0.929336	0.917559	0.923448		ivermectin	0.970015	0.910045	0.94003		Ticrynafen	0.996441	0.736655	0.866548
Erythromycin	0.905149	0.98103	0.943089		Dasatinib	0.963091	0.969435	0.966263		Niclosamide	0.895425	0.72549	0.810458		metixene	0.884368	0.943255	0.913812		tiotidine	0.956522	0.913043	0.934783		Raloxifene	0.866548	0.86121	0.863879
Fluphenazine	0.907859	0.97832	0.943089		Alvocidib	0.958478	0.971742	0.96511		Losartan	0.836601	0.77451	0.805556		troglitazone	0.933619	0.88758	0.9106		xylazine	0.962519	0.901049	0.931784		Perhexiline	0.782918	0.94306	0.862989
Furosemide	0.886179	0.98645	0.936314		Fulvestrant	0.926182	0.988466	0.957324		Saracatinib	0.771242	0.797386	0.784314		hydrocortisone	0.832976	0.987687	0.910332		diethylcarbamazine	0.868066	0.995502	0.931784		Sulindac	0.893238	0.83274	0.862989
Fluvastatin	0.918699	0.95122	0.934959		Pimozide	0.95271	0.946943	0.949827		Tosedostat	0.712418	0.849673	0.781046		ketoconazole	0.827623	0.987687	0.907655		prazosin	0.931034	0.922039	0.926537		Nafenopin	0.724199	0.982206	0.853203
Simvastatin	0.864499	0.99729	0.930894		Capsaicin	0.995386	0.900807	0.948097		Axitinib	0.960784	0.588235	0.77451		bosutinib	0.91167	0.90257	0.90712		biotin	0.998501	0.848576	0.923538		Letrozole	0.866548	0.838078	0.852313
Phenobarbital	0.934959	0.918699	0.926829		Thioridazine	0.924452	0.959631	0.942042		Thiostrepton	0.637255	0.888889	0.763072		calcitriol	0.812634	0.993576	0.903105		sertraline	0.92054	0.925037	0.922789		Ibuprofen	0.912811	0.786477	0.849644
Spironolactone	0.97832	0.869919	0.924119		Sertraline	0.905421	0.978085	0.941753		Tacrolimus	0.993464	0.526144	0.759804		methylergometrine	0.932548	0.866167	0.899358		losartan	0.943028	0.902549	0.922789		Erythromycin	0.985765	0.702847	0.844306
Aspirin	0.897019	0.948509	0.922764		Cediranib	0.886967	0.991926	0.939446		Motesanib	0.941176	0.568627	0.754902		quizartinib	0.949679	0.842612	0.896146		cycloheximide	0.928036	0.916042	0.922039		Progesterone	0.86121	0.825623	0.843416
Diclofenac	0.878049	0.95664	0.917344		Mebendazole	0.957324	0.920415	0.93887		Phenolphthalein	0.509804	1	0.754902		lypressin	0.93576	0.856531	0.896146		digitoxin	0.946027	0.893553	0.91979		Fluvastatin	0.825623	0.852313	0.838968
Benzbromarone	0.888889	0.934959	0.911924		Metergoline	0.970012	0.903114	0.936563		Idarubicin	0.562092	0.934641	0.748366		calcifediol	0.957173	0.830835	0.894004		sildenafil	0.895052	0.944528	0.91979		Clofibrate	0.660142	0.996441	0.828292
Clotrimazole	0.921409	0.902439	0.911924		Panobinostat	0.948097	0.921569	0.934833		Dexamethasone	0.624183	0.862745	0.743464		propylthiouracil	0.80621	0.975375	0.890792		ranitidine	0.877061	0.961019	0.91904		Etoposide	0.782918	0.871886	0.827402
Amitriptyline	0.842818	0.97561	0.909214		Floxuridine	0.987313	0.8812	0.934256		Sirolimus	0.810458	0.647059	0.728758		budesonide	0.808351	0.964668	0.88651		proscillaridin	0.910045	0.923538	0.916792		Promazine	0.711744	0.935943	0.823843
Prinomastat	0.98103	0.823848	0.902439		Saracatinib	0.919262	0.943483	0.931373		Desoximetasone	0.663399	0.784314	0.723856		ilomastat	0.937901	0.827623	0.882762		nicergoline	0.901049	0.926537	0.913793		Tamoxifen	0.75089	0.896797	0.823843
Methimazole	0.95664	0.834688	0.895664		Auranofin	0.986159	0.870819	0.928489		Toremifene	0.673203	0.764706	0.718954		tozasertib	0.830835	0.927195	0.879015		dienestrol	0.896552	0.931034	0.913793		Ticlopidine	0.80605	0.838078	0.822064
Methyl salicylate	0.883469	0.899729	0.891599		Doxorubicin	0.989619	0.862168	0.925894		Tozasertib	0.872549	0.54902	0.710784		naloxone	0.947537	0.807281	0.877409		dexamethasone	0.836582	0.989505	0.913043		Azithromycin	0.83274	0.809609	0.821174
Ethinylestradiol and ethynodiol diacetate	0.96206	0.815718	0.888889		Dexamethasone	0.911765	0.931949	0.921857		Prednisolone	0.781046	0.640523	0.710784		bucladesine	0.843683	0.906852	0.875268		doxorubicin	0.85907	0.965517	0.912294		Azathioprine	0.660142	0.964413	0.812278
Ibuprofen	0.872629	0.905149	0.888889		Lasalocid	1	0.842561	0.92128		Perhexiline	0.454248	0.954248	0.704248		itraconazole	0.885439	0.858672	0.872056		cortisone	0.832084	0.988006	0.910045		Acetazolamide	0.688612	0.927046	0.807829
Diethylstilbestrol	0.845528	0.921409	0.883469		Tozasertib	0.924452	0.912341	0.918397		Artesunate	0.882353	0.526144	0.704248		clomifene	0.905782	0.836188	0.870985		nifurtimox	0.971514	0.842579	0.907046		Ipriflavone	0.953737	0.661922	0.807829
Sulindac	0.943089	0.821138	0.882114		Vincristine	0.867935	0.967705	0.91782		Clobetasol	0.637255	0.75817	0.697712		mianserin	0.998929	0.738758	0.868844		mesoridazine	0.845577	0.962519	0.904048		Lomustine	0.825623	0.782918	0.80427
Dantrolene	0.96748	0.791328	0.879404		Mepacrine	0.914072	0.918108	0.91609		Chloroxine	0.934641	0.45098	0.69281		mirtazapine	0.958244	0.778373	0.868308		mirtazapine	0.938531	0.86057	0.89955		Ketoconazole	0.907473	0.697509	0.802491
Dexamethasone	0.926829	0.818428	0.872629		Paclitaxel	0.867935	0.964245	0.91609		Benazepril	0.437908	0.941176	0.689542		nadolol	0.921842	0.812634	0.867238		carbamazepine	0.871064	0.928036	0.89955		Roflumilast	0.8879	0.717082	0.802491
Rosiglitazone	0.799458	0.940379	0.869919		Troglitazone	0.899654	0.929642	0.914648		Vinorelbine	0.803922	0.575163	0.689542		ritodrine	0.766595	0.966809	0.866702		rilmenidine	0.947526	0.818591	0.883058		Bupropion	0.879004	0.724199	0.801601
Cyclosporine	0.859079	0.875339	0.867209		Vinorelbine	0.940023	0.880046	0.910035		Vemurafenib	0.797386	0.562092	0.679739		dextromethorphan	0.800857	0.922912	0.861884		nadolol	0.992504	0.770615	0.881559		Trovafloxacin	0.882562	0.711744	0.797153
Nafenopin	0.821138	0.913279	0.867209		Entinostat	0.935409	0.883506	0.909458		Amsacrine	0.382353	0.96732	0.674837		cediranib	0.898287	0.824411	0.861349		iloperidone	0.854573	0.898051	0.876312		Ethylestrenol	0.918149	0.670819	0.794484
Nifedipine	0.834688	0.897019	0.865854		Erlotinib	0.851211	0.961938	0.906574		Masitinib	0.846405	0.503268	0.674837		trimipramine	0.936831	0.783726	0.860278		tamoxifen	0.778111	0.970015	0.874063		Ifosfamide	0.653025	0.921708	0.787367
Chloroquine	0.937669	0.788618	0.863144		Testosterone	0.871972	0.941176	0.906574		Cycloheximide	0.705882	0.633987	0.669935		simvastatin	0.91863	0.797645	0.858137		sulpiride	0.776612	0.971514	0.874063		Itraconazole	0.688612	0.875445	0.782028
Leflunomide	0.924119	0.794038	0.859079		Clotrimazole	0.814879	0.99654	0.905709		Darinaparsin	0.915033	0.424837	0.669935		estradiol	0.890792	0.825482	0.858137		mianserin	0.955022	0.788606	0.871814		Fluconazole	0.855872	0.69395	0.774911
Tropisetron	0.823848	0.886179	0.855014		Simvastatin	0.826413	0.985006	0.905709		Sertraline	0.431373	0.901961	0.666667		mesna	0.975375	0.739829	0.857602		atorvastatin	0.902549	0.829085	0.865817		Econazole	0.69573	0.843416	0.769573
Carbamazepine	0.780488	0.926829	0.853659		Amiodarone	0.88466	0.926182	0.905421		Desipramine	0.699346	0.627451	0.663399		etilefrine	0.795503	0.91863	0.857066		escitalopram	0.821589	0.905547	0.863568		Diethylstilbestrol	0.620996	0.903915	0.762456
Bendazac	0.783198	0.915989	0.849593		Sorafenib	0.978085	0.83218	0.905133		Cilostazol	0.346405	0.960784	0.653595		tracazolate	0.873662	0.8394	0.856531		tenidap	0.76012	0.964018	0.862069		Isotretinoin	0.934164	0.590747	0.762456
Gefitinib	0.772358	0.924119	0.848238		Bosutinib	0.857555	0.950404	0.903979		Perphenazine	0.575163	0.718954	0.647059		doxercalciferol	0.735546	0.968951	0.852248		imatinib	0.743628	0.97901	0.861319		Simvastatin	0.537367	0.985765	0.761566
Valproic acid	0.802168	0.894309	0.848238		Flunisolide	0.886967	0.919262	0.903114		Famciclovir	0.624183	0.666667	0.645425		nefazodone	0.776231	0.927195	0.851713		midostaurin	0.967016	0.754123	0.86057		Cisplatin	0.967972	0.549822	0.758897
Naproxen	0.96477	0.726287	0.845528		Perhexiline	0.965398	0.838524	0.901961		Albendazole	0.356209	0.908497	0.632353		norethindrone	0.747323	0.949679	0.848501		moxifloxacin	0.991004	0.718141	0.854573		Sulfisoxazole	0.873665	0.640569	0.757117
Carmustine	0.756098	0.929539	0.842818		Everolimus	0.89504	0.908304	0.901672		Mocetinostat	0.607843	0.656863	0.632353		niacin	0.858672	0.834047	0.84636		amitriptyline	0.842579	0.866567	0.854573		Tretinoin	0.939502	0.572954	0.756228
Cycloheximide	0.945799	0.737127	0.841463		Nitazoxanide	0.807958	0.99308	0.900519		Sorafenib	0.718954	0.542484	0.630719		noscapine	0.781585	0.911135	0.84636		paroxetine	0.922039	0.784108	0.853073		Ibufenac	0.551601	0.953737	0.752669
Indomethacin	0.97019	0.710027	0.840108		Tanespimycin	0.849481	0.951557	0.900519		Fulvestrant	0.872549	0.379085	0.625817		carteolol	0.970021	0.721627	0.845824		cimetidine	0.812594	0.890555	0.851574		Proglumide	0.925267	0.580071	0.752669
Pantoprazole	0.910569	0.769648	0.840108		Cilnidipine	0.994233	0.802768	0.898501		Proscillaridin	1	0.235294	0.617647		memantine	0.938972	0.746253	0.842612		acarbose	0.863568	0.835082	0.849325		Tinidazole	0.741993	0.754448	0.748221
Hydrocortisone	0.899729	0.777778	0.838753		Bromhexine	0.891003	0.899654	0.895329		Digoxin	0.30719	0.921569	0.614379		promazine	0.809422	0.875803	0.842612		domperidone	0.763118	0.932534	0.847826		Atropine	0.846975	0.647687	0.747331
Disulfiram	0.818428	0.856369	0.837398		Nortriptyline	0.852364	0.935409	0.893887		Daunorubicin	0.228758	0.993464	0.611111		genistein	0.826552	0.857602	0.842077		leflunomide	0.911544	0.782609	0.847076		Atorvastatin	0.533808	0.957295	0.745552
Meloxicam	0.98916	0.682927	0.836043		Dabrafenib	0.83737	0.948674	0.893022		Lypressin	0.339869	0.875817	0.607843		roquinimex	0.960385	0.720557	0.840471		roquinimex	0.997001	0.688156	0.842579		Busulfan	0.813167	0.676157	0.744662
Imipramine	0.861789	0.807588	0.834688		Econazole	0.979239	0.802768	0.891003		Quinapril	0.686275	0.51634	0.601307		docetaxel	0.869379	0.810493	0.839936		prednisolone	0.923538	0.752624	0.838081		Amiodarone	0.8879	0.590747	0.739324
Ticlopidine	0.831978	0.837398	0.834688		Suloctidil	0.959631	0.818916	0.889273		Nocodazole	0.830065	0.366013	0.598039		tamoxifen	0.828694	0.849036	0.838865		mestranol	0.914543	0.755622	0.835082		Lovastatin	0.530249	0.946619	0.738434
Lomustine	0.902439	0.764228	0.833333		Miglitol	0.908304	0.867359	0.887832		Temsirolimus	0.823529	0.356209	0.589869		bromocriptine	0.679872	0.997859	0.838865		digoxin	0.773613	0.887556	0.830585		Amitraz	0.798932	0.670819	0.734875
Coumarin	0.796748	0.864499	0.830623		Maprotiline	0.95098	0.824683	0.887832		Dasatinib	0.751634	0.418301	0.584967		hydroquinine	0.91167	0.762313	0.836991		ropinirole	0.698651	0.955022	0.826837		Tranilast	0.978648	0.491103	0.734875
Nitrofurantoin	0.766938	0.888889	0.827913		Fluspirilene	0.802191	0.971742	0.886967		Amlodipine	0.888889	0.27451	0.581699		loratadine	0.773019	0.900428	0.836724		procainamide	0.707646	0.943028	0.825337		Omeprazole	0.934164	0.530249	0.732206
Norethindrone	0.840108	0.802168	0.821138		Tamoxifen	0.954441	0.817762	0.886101		Digitoxin	0.555556	0.601307	0.578431		sulfacetamide	0.723769	0.944325	0.834047		hinokitiol	0.89955	0.74063	0.82009		Clomipramine	0.94306	0.507117	0.725089
Crotamiton	0.894309	0.745257	0.819783		Betamethasone	0.876009	0.89504	0.885525		Oxibendazole	0.816993	0.336601	0.576797		chlorpromazine	0.946467	0.715203	0.830835		carvedilol	0.8006	0.83958	0.82009		Leflunomide	0.724199	0.724199	0.724199
Butylated hydroxyanisole	0.704607	0.932249	0.818428		Trifluoperazine	0.956171	0.814879	0.885525		Belinostat	0.986928	0.156863	0.571895		danazol	0.737687	0.923983	0.830835		ceforanide	0.7991	0.823088	0.811094		Nimesulide	0.55516	0.88968	0.72242
Ethionamide	0.788618	0.845528	0.817073		Menadione	0.998847	0.770473	0.88466		Bortezomib	0.647059	0.490196	0.568627		ergometrine	0.862955	0.786938	0.824946		nizatidine	0.91904	0.697151	0.808096		Aspirin	0.562278	0.879004	0.720641
Clomipramine	0.848238	0.783198	0.815718		Terfenadine	0.7797	0.989619	0.88466		Rifapentine	0.581699	0.555556	0.568627		stiripentol	0.70985	0.938972	0.824411		trifluoperazine	0.98051	0.634183	0.807346		Albendazole	0.850534	0.580071	0.715302
Danazol	0.869919	0.761518	0.815718		Vinblastine	0.832757	0.930796	0.881776		Sunitinib	0.454248	0.683007	0.568627		selumetinib	0.895075	0.751606	0.82334		troglitazone	0.704648	0.908546	0.806597		Ergocalciferol	0.558719	0.866548	0.712633
Norethindrone acetate	0.777778	0.840108	0.808943		Megestrol	0.865629	0.897347	0.881488		Valdecoxib	0.287582	0.836601	0.562092		tropisetron	0.675589	0.963597	0.819593		fluvastatin	0.734633	0.877061	0.805847		Closantel	0.653025	0.768683	0.710854
Phenacetin	0.653117	0.95935	0.806233		Tretinoin	0.882353	0.878316	0.880334		Fluticasone	0.79085	0.313725	0.552288		losartan	0.66167	0.976445	0.819058		pantoprazole	0.637181	0.973013	0.805097		Griseofulvin	0.768683	0.653025	0.710854
Doxorubicin	0.739837	0.861789	0.800813		Teniposide	0.821799	0.936563	0.879181		Terfenadine	0.493464	0.581699	0.537582		tacedinaline	0.874732	0.761242	0.817987		doxylamine	0.752624	0.854573	0.803598		Doxorubicin	0.626335	0.793594	0.709964
Colchicine	0.98374	0.615176	0.799458		Razoxane	0.869666	0.88812	0.878893		Menadione	0.598039	0.477124	0.537582		desipramine	0.820128	0.813704	0.816916		estriol	0.937031	0.667166	0.802099		Betamethasone	0.608541	0.80427	0.706406
Estriol	0.747967	0.850949	0.799458		Fluticasone	0.975779	0.7797	0.877739		Exemestane	0.522876	0.535948	0.529412		sulindac	0.850107	0.782655	0.816381		primaquine	0.995502	0.605697	0.8006		Bezafibrate	0.419929	0.992883	0.706406
Mifepristone	0.95935	0.634146	0.796748		Pelitinib	0.807958	0.94579	0.876874		Auranofin	0.0980392	0.947712	0.522876		rosuvastatin	0.687366	0.937901	0.812634		buphenine	0.662669	0.938531	0.8006		Chlorambucil	0.58363	0.820285	0.701957
Acetaminophen	0.596206	0.99458	0.795393		Digoxin	0.95098	0.797001	0.873991		Cilnidipine	0.254902	0.79085	0.522876		alisertib	0.844754	0.776231	0.810493		testosterone	0.986507	0.610195	0.798351		Dexamethasone	0.790036	0.599644	0.69484
Omeprazole	0.99187	0.596206	0.794038		Thalidomide	0.914072	0.83391	0.873991		Hydroquinidine	0.313725	0.732026	0.522876		warfarin	0.971092	0.64454	0.807816		flunisolide	0.784108	0.808096	0.796102		Meloxicam	0.825623	0.549822	0.687722
Clofibric acid	0.636856	0.937669	0.787263		Tosedostat	0.832757	0.912341	0.872549		Thioridazine	0.846405	0.196078	0.521242		nifurtimox	0.849036	0.766595	0.807816		oxybuprocaine	0.649175	0.94003	0.794603		Propylthiouracil	0.921708	0.453737	0.687722
Betamethasone	0.915989	0.655827	0.785908		Estradiol	0.77624	0.963091	0.869666		Betamethasone	0.0653595	0.973856	0.519608		mebendazole	0.716274	0.895075	0.805675		trimipramine	0.731634	0.856072	0.793853		Daunorubicin	0.967972	0.405694	0.686833
Carvedilol	0.810298	0.756098	0.783198		Flutamide	0.843714	0.893887	0.8688		Latrepirdine	0.732026	0.281046	0.506536		tenidap	0.87152	0.736617	0.804069		betaxolol	0.71964	0.868066	0.793853		Glipizide	0.521352	0.852313	0.686833
Chlormezanone	0.875339	0.685637	0.780488		Budesonide	0.927912	0.808535	0.868224		Omeprazole	0.973856	0.0392157	0.506536		chlorphenamine	0.995717	0.61242	0.804069		estradiol	0.716642	0.871064	0.793853		Sparfloxacin	0.873665	0.496441	0.685053
Chlorpromazine	0.688347	0.867209	0.777778		Nilotinib	0.843714	0.892734	0.868224		Alclometasone	0.0196078	0.980392	0.5		progesterone	0.797645	0.809422	0.803533		guanfacine	0.908546	0.677661	0.793103		Chloroxylenol	0.731317	0.637011	0.684164
Fenbendazole	0.701897	0.853659	0.777778		Paroxetine	0.861592	0.868512	0.865052		Erlotinib	0.862745	0.137255	0.5		phentolamine	0.769807	0.826552	0.79818		pravastatin	0.626687	0.95952	0.793103		Carmustine	0.548043	0.809609	0.678826
Clonazepam	0.769648	0.772358	0.771003		Flubendazole	0.83737	0.890427	0.863899		Doxorubicin	0.281046	0.70915	0.495098		digoxin	0.745182	0.851178	0.79818		lisuride	0.689655	0.881559	0.785607		Digoxin	0.818505	0.530249	0.674377
Ethambutol	0.829268	0.712737	0.771003		Prednisolone	0.931949	0.795848	0.863899		Neratinib	0.928105	0.0588235	0.493464		cefdinir	0.883298	0.711991	0.797645		mibefradil	0.817091	0.749625	0.783358		Hydrocortisone	0.731317	0.6121	0.671708
Nimesulide	0.804878	0.731707	0.768293		Gefitinib	0.873702	0.848328	0.861015		Chlormadinone	0.470588	0.509804	0.490196		mifepristone	0.930407	0.659529	0.794968		bucladesine	0.790105	0.776612	0.783358		Cinnarizine	0.69573	0.644128	0.669929
Sulfasalazine	0.707317	0.829268	0.768293		Fluphenazine	0.897347	0.822953	0.86015		Fenretinide	0.271242	0.699346	0.485294		scopolamine	0.684154	0.90364	0.793897		bosutinib	0.883058	0.682159	0.782609		Miconazole	0.366548	0.967972	0.66726
Phenytoin	0.731707	0.796748	0.764228		Belinostat	0.763552	0.953864	0.858708		Rifabutin	0.153595	0.810458	0.482026		tibolone	0.783726	0.800857	0.792291		lobendazole	0.913043	0.652174	0.782609		Etodolac	0.5	0.829181	0.664591
Sertraline	0.791328	0.728997	0.760163		Tolazamide	0.931949	0.784314	0.858131		Ezetimibe	0.0915033	0.856209	0.473856		temozolomide	0.655246	0.929336	0.792291		aprepitant	0.884558	0.67916	0.781859		Torsemide	0.640569	0.679715	0.660142
Acarbose	0.555556	0.96206	0.758808		Idebenone	0.898501	0.816609	0.857555		Cladribine	0.137255	0.803922	0.470588		benzatropine	0.654176	0.930407	0.792291		probucol	0.758621	0.802099	0.78036		Bromhexine	0.756228	0.560498	0.658363
Azathioprine	0.658537	0.859079	0.758808		Desloratadine	0.892734	0.821223	0.856978		Iloperidone	0.248366	0.69281	0.470588		diazoxide	0.95182	0.631692	0.791756		desipramine	0.607196	0.950525	0.778861		Mifepristone	0.494662	0.814947	0.654804
Erlotinib	0.547425	0.96748	0.757453		Thiostrepton	0.767013	0.944637	0.855825		Pirarubicin	0.764706	0.163399	0.464052		doxorubicin	0.845824	0.737687	0.791756		bumetanide	0.982009	0.569715	0.775862		Naproxen	0.839858	0.459075	0.649466
Cyclophosphamide	0.761518	0.750678	0.756098		Mitoxantrone	0.857555	0.853518	0.855536		Mosapride	0.235294	0.683007	0.45915		naphazoline	0.836188	0.74197	0.789079		simvastatin	0.571214	0.976012	0.773613		Rifampin	0.580071	0.717082	0.648577
Doxepin	0.837398	0.663957	0.750678		Isotretinoin	0.824106	0.885813	0.85496		Raltegravir	0.653595	0.261438	0.457516		tivozanib	0.976445	0.600642	0.788544		dantrolene	0.730135	0.811094	0.770615		Alprazolam	0.608541	0.683274	0.645907
Fluconazole	0.794038	0.701897	0.747967		Lapatinib	0.765859	0.940023	0.852941		Loperamide	0.163399	0.751634	0.457516		lapatinib	0.897216	0.668094	0.782655		mometasone	0.590705	0.946027	0.768366		Clotrimazole	0.316726	0.97331	0.645018
Perhexiline	0.604336	0.891599	0.747967		Cimaterol	0.948097	0.750865	0.849481		Ruxolitinib	0.69281	0.222222	0.457516		lofepramine	0.942184	0.622056	0.78212		pregnenolone	0.890555	0.644678	0.767616		Acetaminophen	0.620996	0.66548	0.643238
Chlorambucil	0.615176	0.878049	0.746612		Cycloheximide	0.782007	0.910035	0.846021		Gemcitabine	0.297386	0.614379	0.455882		dapsone	0.694861	0.861884	0.778373		thiostrepton	0.797601	0.737631	0.767616		Genistein	0.540925	0.745552	0.643238
Fluocinolone acetonide	0.95122	0.536585	0.743902		Rosiglitazone	0.976932	0.709343	0.843137		Fluoxetine	0.588235	0.320261	0.454248		trapidil	0.88651	0.665953	0.776231		scopolamine	0.685157	0.847076	0.766117		Oxymetazoline	0.928826	0.348754	0.63879
Letrozole	0.699187	0.785908	0.742547		Chlorpromazine	0.77105	0.914648	0.842849		Trimetozine	0.421569	0.48366	0.452614		saracatinib	0.941113	0.610278	0.775696		raltegravir	0.907046	0.623688	0.765367		Ciprofloxacin	0.508897	0.759786	0.634342
Tosufloxacin	0.680217	0.799458	0.739837		Imatinib	0.760669	0.923875	0.842272		Fluvastatin	0.153595	0.745098	0.449346		betamethasone	0.825482	0.724839	0.775161		chlorpromazine	0.869565	0.65967	0.764618		Cerivastatin	0.41637	0.852313	0.634342
Trimethadione	0.712737	0.766938	0.739837		Gemcitabine	0.854095	0.82872	0.841407		Amcinonide	0.0588235	0.830065	0.444444		brivanib	0.720557	0.828694	0.774625		alverine	0.658171	0.865067	0.761619		Diclofenac	0.741993	0.523132	0.632562
Tamoxifen	0.850949	0.620596	0.735772		Itraconazole	0.77105	0.908304	0.839677		Everolimus	0.143791	0.738562	0.441176		medrysone	0.778373	0.767666	0.773019		bezafibrate	0.628186	0.895052	0.761619		Triacetin	0.487544	0.775801	0.631673
Tacrine	0.715447	0.753388	0.734417		Tivantinib	0.910035	0.767013	0.838524		Linezolid	0.493464	0.372549	0.433007		chlordiazepoxide	0.583512	0.961456	0.772484		norgestrel	0.749625	0.772114	0.76087		Hydralazine	0.975089	0.282918	0.629004
Bortezomib	0.815718	0.644986	0.730352		Diflunisal	0.963091	0.713379	0.838235		Naltrexone	0.261438	0.594771	0.428105		paroxetine	0.989293	0.554604	0.771949		amcinonide	0.524738	0.997001	0.76087		Thalidomide	0.33274	0.91637	0.624555
Mefenamic acid	0.577236	0.883469	0.730352		Calcitriol	0.680507	0.995386	0.837947		Bosutinib	0.568627	0.287582	0.428105		talniflumate	0.829764	0.70985	0.769807		tipifarnib	0.862069	0.658171	0.76012		Chlorpromazine	0.900356	0.329181	0.614769
Tannic acid	0.929539	0.531165	0.730352		Azacitidine	0.968281	0.704729	0.836505		Rucaparib	0.598039	0.248366	0.423203		isoxsuprine	0.577088	0.962527	0.769807		stiripentol	0.805097	0.710645	0.757871		Sildenafil	0.708185	0.516014	0.6121
Atorvastatin	0.826558	0.626016	0.726287		Dihydroergocristine	0.974625	0.695502	0.835063		Budesonide	0.0261438	0.816993	0.421569		ranitidine	0.840471	0.694861	0.767666		dextromethorphan	0.521739	0.991004	0.756372		Imatinib	0.912811	0.30605	0.609431
Cerivastatin	0.758808	0.693767	0.726287		Quizartinib	0.794694	0.874279	0.834487		Spiperone	0.542484	0.300654	0.421569		zafirlukast	0.88758	0.646681	0.767131		hyoscyamine	0.694153	0.817091	0.755622		Alfacalcidol	0.793594	0.423488	0.608541
Rofecoxib	0.571816	0.872629	0.722222		Pioglitazone	0.908304	0.760092	0.834198		Bithionol	0.535948	0.294118	0.415033		fluphenazine	0.923983	0.608137	0.76606		clobetasol	0.764618	0.743628	0.754123		Piclamilast	0.80605	0.409253	0.607651
Promethazine	0.807588	0.631436	0.719512		Bithionol	0.739331	0.925029	0.83218		Droperidol	0.75817	0.0718954	0.415033		clotrimazole	0.543897	0.987687	0.765792		tretinoin	0.572714	0.934033	0.753373		Oxiconazole	0.645907	0.565836	0.605872
Gentamicin	0.718157	0.718157	0.718157		Formoterol	0.7797	0.88466	0.83218		Afatinib	0.366013	0.431373	0.398693		digitoxin	0.672377	0.85546	0.763919		clomifene	0.691154	0.806597	0.748876		Nimetazepam	0.702847	0.507117	0.604982
Chlormadinone	0.626016	0.804878	0.715447		Genistein	0.981546	0.680507	0.831027		Tamibarotene	0.679739	0.117647	0.398693		phenformin	0.900428	0.625268	0.762848		fenbufen	0.881559	0.614693	0.748126		Fluoxetine	0.274021	0.932384	0.603203
Diltiazem	0.644986	0.780488	0.712737		Idarubicin	0.675317	0.979239	0.827278		Testosterone	0.781046	0.0130719	0.397059		flurofamide	0.847966	0.674518	0.761242		acitretin	0.826087	0.664168	0.745127		Oxymetholone	0.592527	0.6121	0.602313
Cimetidine	0.512195	0.910569	0.711382		Carvedilol	0.918108	0.734717	0.826413		Piperidolate	0.00980392	0.77451	0.392157		fluoxetine	0.979122	0.542827	0.760974		fluphenazine	0.934033	0.554723	0.744378		Vinblastine	0.629893	0.569395	0.599644
Ketoconazole	0.764228	0.647696	0.705962		Oxibendazole	0.72203	0.928489	0.82526		Thiothixene	0.72549	0.0457516	0.385621		terbinafine	0.896146	0.624197	0.760171		pinacidil	0.574213	0.911544	0.742879		Isoniazid	0.645907	0.549822	0.597865
Amantadine	0.495935	0.907859	0.701897		Midostaurin	0.650519	1	0.82526		Mephentermine	0.117647	0.620915	0.369281		minoxidil	0.867238	0.650964	0.759101		perindopril	0.508246	0.974513	0.741379		Spironolactone	0.320285	0.866548	0.593416
Quinidine	0.682927	0.720867	0.701897		Duloxetine	0.983276	0.665513	0.824394		Medroxyprogesterone	0.51634	0.215686	0.366013		ibuprofen	0.83833	0.671306	0.754818		tandutinib	0.803598	0.674663	0.73913		Glimepiride	0.52669	0.653025	0.589858
Miconazole	0.891599	0.509485	0.700542		Phenolphthalein	0.680507	0.956171	0.818339		Veliparib	0.320261	0.411765	0.366013		alitretinoin	0.749465	0.759101	0.754283		tadalafil	0.592204	0.886057	0.73913		Artemisinin	0.357651	0.820285	0.588968
Zileuton	0.856369	0.542005	0.699187		Dactinomycin	0.810265	0.825836	0.818051		Dactinomycin	0.222222	0.496732	0.359477		moxifloxacin	0.915418	0.592077	0.753747		felodipine	0.70015	0.773613	0.736882		Methyldopa	0.774021	0.398577	0.586299
Itraconazole	0.785908	0.604336	0.695122		Doxercalciferol	0.972318	0.662053	0.817186		Beclometasone	0.503268	0.20915	0.356209		entacapone	0.584582	0.920771	0.752677		lenalidomide	0.64018	0.833583	0.736882		Amlodipine	0.467972	0.702847	0.585409
Paroxetine	0.685637	0.704607	0.695122		Beclometasone	0.734141	0.896194	0.815167		Linifanib	0.614379	0.0980392	0.356209		procarbazine	0.963597	0.540685	0.752141		chlorthalidone	0.632684	0.838081	0.735382		Phenothiazine	0.423488	0.745552	0.58452
Sildenafil	0.775068	0.609756	0.692412		Daunorubicin	0.647059	0.980392	0.813725		Colforsin	0.444444	0.267974	0.356209		cilomilast	0.868308	0.635974	0.752141		phentermine	0.898051	0.565217	0.731634		Sulfadiazine	0.903915	0.258007	0.580961
Gentian violet	0.853659	0.514905	0.684282		Hydrocortisone	0.787774	0.83564	0.811707		Cediranib	0.0457516	0.656863	0.351307		sildenafil	0.61349	0.890792	0.752141		tropisetron	0.806597	0.64018	0.723388		Gentamicin	0.683274	0.476868	0.580071
Bithionol	0.753388	0.607046	0.680217		Neratinib	0.886967	0.736448	0.811707		Cefixime	0.0816993	0.607843	0.344771		nilotinib	0.562099	0.942184	0.752141		phenolphthalein	0.482759	0.952024	0.717391		Tacrine	0.774021	0.384342	0.579181
Bucetin	0.601626	0.758808	0.680217		Perphenazine	0.689735	0.927336	0.808535		Protriptyline	0.297386	0.392157	0.344771		piribedil	0.917559	0.582441	0.75		riboflavin	0.703148	0.728636	0.715892		Modafinil	0.950178	0.202847	0.576512
Flutamide	0.813008	0.547425	0.680217		Lovastatin	0.754325	0.859862	0.807093		Quizartinib	0.663399	0.0196078	0.341503		benazepril	0.522484	0.977516	0.75		latrepirdine	0.586207	0.844078	0.715142		Artemether	0.403915	0.745552	0.574733
Lornoxicam	0.932249	0.422764	0.677507		Vemurafenib	0.997116	0.616494	0.806805		Lestaurtinib	0.470588	0.202614	0.336601		lobendazole	0.5	0.993576	0.746788		prothionamide	0.712144	0.715142	0.713643		Olanzapine	0.258007	0.88968	0.573843
Chlorpheniramine maleate	0.663957	0.688347	0.676152		Salmeterol	0.734141	0.875433	0.804787		Donepezil	0.401961	0.254902	0.328431		sorafenib	0.72591	0.765525	0.745717		itraconazole	0.866567	0.557721	0.712144		Sulfadoxine	0.379004	0.765125	0.572064
Haloperidol	0.672087	0.666667	0.669377		Benzylpenicillin	0.72203	0.882353	0.802191		Methylprednisolone	0.176471	0.470588	0.323529		gefitinib	0.713062	0.777302	0.745182		pirfenidone	0.538231	0.88006	0.709145		Niacin	0.142349	1	0.571174
Artemisinin	0.623306	0.707317	0.665312		Enrofloxacin	0.619377	0.983852	0.801615		Prednicarbate	0.392157	0.24183	0.316993		cefotaxime	0.678801	0.811563	0.745182		tenoxicam	0.692654	0.71964	0.706147		Hydroxyurea	0.836299	0.295374	0.565836
Pioglitazone	0.628726	0.699187	0.663957		Batimastat	0.929642	0.67128	0.800461		Chlorprothixene	0.48366	0.130719	0.30719		verteporfin	0.865096	0.623126	0.744111		carbenoxolone	0.641679	0.767616	0.704648		Oxfendazole	0.982206	0.147687	0.564947
Roflumilast	0.696477	0.617886	0.657182		Methotrexate	0.944637	0.656286	0.800461		Palbociclib	0.421569	0.179739	0.300654		ritanserin	0.641328	0.843683	0.742505		fluticasone	0.488756	0.91904	0.703898		Altretamine	0.635231	0.485765	0.560498
Tetracycline	0.726287	0.588076	0.657182		Exemestane	0.743945	0.854671	0.799308		Amonafide	0.411765	0.169935	0.29085		amiodarone	0.926124	0.557816	0.74197		methylprednisolone	0.544228	0.853073	0.698651		Stavudine	0.38968	0.731317	0.560498
Methyldopa	0.728997	0.574526	0.651762		Ramipril	0.791811	0.802768	0.79729		Nilotinib	0.130719	0.437908	0.284314		alfacalcidol	0.490364	0.993576	0.74197		selumetinib	0.425787	0.967016	0.696402		Citalopram	0.174377	0.939502	0.55694
Tenidap	0.674797	0.628726	0.651762		Afatinib	0.865629	0.72722	0.796424		Mitotane	0.529412	0.0326797	0.281046		rifaximin	0.523555	0.957709	0.740632		dexrazoxane	0.86057	0.529235	0.694903		Pyrazinamide	0.313167	0.793594	0.553381
Thioguanine	0.466125	0.826558	0.646341		Oxybuprocaine	0.843714	0.743945	0.793829		Triclosan	0.205882	0.356209	0.281046		ephedrine	0.658458	0.82227	0.740364		nimodipine	0.677661	0.709145	0.693403		Rosiglitazone	0.478648	0.626335	0.552491
Lomefloxacin	0.409214	0.880759	0.644986		Clofibrate	0.940023	0.645329	0.792676		Benzbromarone	0.54902	0.00653595	0.277778		cinnarizine	0.736617	0.743041	0.739829		fludarabine	0.850075	0.527736	0.688906		Praziquantel	0.142349	0.950178	0.546263
Roxithromycin	0.447154	0.842818	0.644986		Valdecoxib	0.791811	0.792388	0.792099		Lopinavir	0.326797	0.228758	0.277778		guanfacine	0.493576	0.985011	0.739293		zuclopenthixol	0.725637	0.649175	0.687406		Testosterone	0.379004	0.708185	0.543594
Rolipram	0.650407	0.636856	0.643631		Warfarin	0.760669	0.822953	0.791811		Dicycloverine	0.19281	0.346405	0.269608		fulvestrant	0.819058	0.657388	0.738223		naloxone	0.767616	0.602699	0.685157		Pentobarbital	0.608541	0.47331	0.540925
Labetalol	0.542005	0.742547	0.642276		Masitinib	0.799885	0.7797	0.789792		Flecainide	0.183007	0.336601	0.259804		cimaterol	0.592077	0.883298	0.737687		glimepiride	0.595202	0.775112	0.685157		Nystatin	0.599644	0.469751	0.534698
Niacin	0.639566	0.642276	0.640921		Rifapentine	0.891003	0.688581	0.789792		Linopirdine	0.107843	0.401961	0.254902		perhexiline	0.768737	0.704497	0.736617		lidocaine	0.770615	0.590705	0.68066		Carboplatin	0.599644	0.464413	0.532028
Benzethonium chloride	0.880759	0.382114	0.631436		Fenretinide	0.764706	0.812572	0.788639		Teniposide	0.107843	0.401961	0.254902		colforsin	0.616702	0.85439	0.735546		bendroflumethiazide	0.487256	0.872564	0.67991		Anastrozole	0.455516	0.590747	0.523132
Carbimazole	0.598916	0.661247	0.630081		Amsacrine	0.640138	0.933679	0.786909		Selamectin	0.0392157	0.464052	0.251634		hydroflumethiazide	0.888651	0.5803	0.734475		paclitaxel	0.577211	0.77961	0.678411		Niacinamide	0.741993	0.298932	0.520463
Imatinib	0.569106	0.691057	0.630081		Lypressin	0.973472	0.598616	0.786044		Lovastatin	0.169935	0.326797	0.248366		naftifine	0.755889	0.710921	0.733405		alprenolol	0.851574	0.503748	0.677661		Flubendazole	0.238434	0.800712	0.519573
Isotretinoin	0.742547	0.490515	0.616531		Digitoxin	0.873702	0.692618	0.78316		Simvastatin	0.470588	0.0261438	0.248366		flupirtine	0.801927	0.663812	0.732869		rosuvastatin	0.841079	0.514243	0.677661		Terbinafine	0.455516	0.580071	0.517794
Chloramphenicol	0.490515	0.734417	0.612466		Azathioprine	0.812572	0.749712	0.781142		Nicardipine	0.401961	0.0915033	0.246732		doxepin	0.876874	0.587794	0.732334		dasatinib	0.518741	0.832084	0.675412		Idebenone	0.813167	0.217082	0.515125
Sulpiride	0.544715	0.680217	0.612466		Fenbendazole	0.77451	0.787774	0.781142		Mexiletine	0.0326797	0.457516	0.245098		bendroflumethiazide	0.610278	0.852248	0.731263		dactinomycin	0.676162	0.673163	0.674663		Hexachlorophene	0.47331	0.540925	0.507117
Moxisylyte	0.669377	0.544715	0.607046		Nelfinavir	0.931949	0.628604	0.780277		Clopidogrel	0.333333	0.150327	0.24183		acarbose	0.831906	0.627409	0.729657		prednisone	0.74063	0.607196	0.673913		Pioglitazone	0.672598	0.338078	0.505338
Vinorelbine	0.363144	0.848238	0.605691		Citalopram	0.689735	0.870819	0.780277		Floxuridine	0.382353	0.0849673	0.23366		sertraline	0.907923	0.550321	0.729122		toltrazuril	0.88006	0.467766	0.673913		Rabeprazole	0.843416	0.16548	0.504448
Pemoline	0.395664	0.810298	0.602981		Methoxsalen	0.622261	0.937716	0.779988		Mepacrine	0.0816993	0.385621	0.23366		vinburnine	0.511777	0.945396	0.728587		clozapine	0.766117	0.581709	0.673913		Methimazole	0.11032	0.88968	0.5
Citalopram	0.612466	0.590786	0.601626		Amlodipine	0.561707	0.997693	0.7797		Celecoxib	0.00980392	0.444444	0.227124		megestrol	0.586724	0.867238	0.726981		thiocolchicoside	0.664168	0.68066	0.672414		Roxithromycin	0.217082	0.775801	0.496441
Isoniazid	0.710027	0.487805	0.598916		Fludrocortisone	0.843714	0.715686	0.7797		Minoxidil	0.372549	0.0784314	0.22549		cefixime	0.698073	0.750535	0.724304		dihydroergocristine	0.545727	0.7991	0.672414		Sertraline	0.717082	0.266904	0.491993
Chlorpropamide	0.631436	0.560976	0.596206		Tripelennamine	0.680507	0.878316	0.779412		Atorvastatin	0.124183	0.30719	0.215686		flavoxate	0.642398	0.80621	0.724304		tivozanib	0.889055	0.452774	0.670915		Prednisolone	0.373665	0.604982	0.489324
Phenothiazine	0.750678	0.441734	0.596206		Alitretinoin	0.71511	0.842561	0.778835		Pioglitazone	0.356209	0.0653595	0.210784		benzthiazide	0.711991	0.734475	0.723233		dipyridamole	0.701649	0.638681	0.670165		Nateglinide	0.478648	0.496441	0.487544
Methotrexate	0.411924	0.775068	0.593496		Etomidate	0.824106	0.731834	0.77797		Duloxetine	0.271242	0.143791	0.207516		urapidil	0.811563	0.630621	0.721092		saracatinib	0.490255	0.845577	0.667916		Prinomastat	0.0747331	0.900356	0.487544
Griseofulvin	0.620596	0.563686	0.592141		Sertaconazole	0.72203	0.83218	0.777105		Flunarizine	0.19281	0.189542	0.191176		sirolimus	0.724839	0.716274	0.720557		tranilast	0.715142	0.61919	0.667166		Tolazamide	0.181495	0.793594	0.487544
Ethanol	0.588076	0.593496	0.590786		Cerivastatin	0.636678	0.916378	0.776528		Crizotinib	0.24183	0.124183	0.183007		nortriptyline	0.751606	0.687366	0.719486		doxepin	0.761619	0.571214	0.666417		Lansoprazole	0.763345	0.208185	0.485765
Fluoxetine	0.720867	0.457995	0.589431		Mestanolone	0.579585	0.973472	0.776528		Trifluoperazine	0.215686	0.111111	0.163399		suloctidil	0.928266	0.509636	0.718951		semaxanib	0.56072	0.769115	0.664918		Benzocaine	0.798932	0.170819	0.484875
Ethylestrenol	0.365854	0.813008	0.589431		Orlistat	0.944637	0.607843	0.77624		Thalidomide	0.205882	0.104575	0.155229		mepivacaine	0.468951	0.96788	0.718415		cyclopenthiazide	0.383808	0.941529	0.662669		Diazepam	0.348754	0.620996	0.484875
Ketorolac	0.745257	0.420054	0.582656		Rifabutin	0.927912	0.623991	0.775952		Paroxetine	0.0522876	0.179739	0.116013		thiothixene	0.852248	0.58137	0.716809		danazol	0.824588	0.49925	0.661919		Amoxicillin	0.741993	0.224199	0.483096
Anastrozole	0.582656	0.579946	0.581301		Phenoxybenzamine	0.572088	0.976932	0.77451		Deracoxib	0.0718954	0.0522876	0.0620915		triamcinolone	0.925054	0.506424	0.715739		palonosetron	0.593703	0.724138	0.658921		Rifabutin	0.717082	0.247331	0.482206
Ciprofloxacin	0.574526	0.582656	0.578591		Nitrazepam	0.916378	0.630911	0.773645							parachlorophenol	0.859743	0.571734	0.715739		anastrozole	0.688156	0.626687	0.657421		Carbamazepine	0.0462633	0.91637	0.481317
Enalapril	0.471545	0.672087	0.571816		Methylprednisolone	0.797578	0.742215	0.769896							ethylestrenol	0.779443	0.652034	0.715739		bromocriptine	0.856072	0.454273	0.655172		Ketorolac	0.505338	0.448399	0.476868
Diazepam	0.677507	0.463415	0.570461		Clobetasol	0.694925	0.84083	0.767878							tretinoin	0.627409	0.802998	0.715203		flunarizine	0.82009	0.487256	0.653673		Epalrestat	0.435943	0.516014	0.475979
Lorazepam	0.550136	0.569106	0.559621		Selamectin	0.595732	0.93887	0.767301							imatinib	0.59743	0.829764	0.713597		fluspirilene	0.494753	0.805097	0.649925		Metronidazole	0.672598	0.275801	0.474199
Venlafaxine	0.655827	0.460705	0.558266		Losartan	0.589389	0.94233	0.765859							etodolac	0.816916	0.609208	0.713062		butoconazole	0.307346	0.992504	0.649925		Sulfaphenazole	0.290036	0.658363	0.474199
Methyltestosterone	0.468835	0.639566	0.554201		Pirarubicin	0.760669	0.770473	0.765571							amlodipine	0.810493	0.61349	0.711991		duloxetine	0.953523	0.34033	0.646927		Secobarbital	0.756228	0.192171	0.474199
Ajmaline	0.528455	0.566396	0.547425		Trimetozine	0.632065	0.898501	0.765283							alprenolol	0.486081	0.936831	0.711456		vinpocetine	0.875562	0.418291	0.646927		Isoprenaline	0.572954	0.373665	0.47331
Benoxaprofen	0.403794	0.677507	0.54065		Chlorambucil	0.566321	0.960784	0.763552							pioglitazone	0.882227	0.539615	0.710921		androstenedione	0.587706	0.703148	0.645427		Pantoprazole	0.572954	0.373665	0.47331
Mestranol	0.420054	0.658537	0.539295		Galantamine	0.916378	0.61015	0.763264							nalbuphine	0.99197	0.429336	0.710653		tramadol	0.562219	0.727136	0.644678		Sotalol	0.544484	0.402135	0.47331
Amineptine	0.647696	0.430894	0.539295		Danazol	0.634371	0.89158	0.762976							alprostadil	0.585653	0.835118	0.710385		amoxapine	0.844078	0.443778	0.643928		Cycloheximide	0.0818505	0.852313	0.467082
Epirubicin	0.246612	0.831978	0.539295		Triflupromazine	0.954441	0.571511	0.762976							cimetidine	0.466809	0.950749	0.708779		chlorphenamine	0.757121	0.530735	0.643928		Famciclovir	0.565836	0.364769	0.465302
Famotidine	0.520325	0.552846	0.536585		Phenformin	0.622261	0.903114	0.762687							mebeverine	0.743041	0.673448	0.708244		beclometasone	0.284858	1	0.642429		Nitrazepam	0.782918	0.140569	0.461744
Vinblastine	0.531165	0.539295	0.53523		Loperamide	0.745675	0.775663	0.760669							econazole	0.922912	0.492505	0.707709		estrone	0.728636	0.550225	0.63943		Salicylamide	0.763345	0.158363	0.460854
Etoposide	0.642276	0.425474	0.533875		Thiothixene	0.790081	0.730104	0.760092							benactyzine	0.759101	0.656317	0.707709		quetiapine	0.724138	0.541229	0.632684		Mestranol	0.181495	0.731317	0.456406
Rabeprazole	0.560976	0.495935	0.528455		Clofazimine	0.742215	0.775663	0.758939							diltiazem	0.944861	0.468951	0.706906		buspirone	0.43928	0.826087	0.632684		Dicumarol	0.672598	0.238434	0.455516
Clozapine	0.693767	0.360434	0.5271		Prochlorperazine	0.83737	0.677624	0.757497							fenofibrate	0.977516	0.43576	0.706638		phenothiazine	0.782609	0.47976	0.631184		Dipyridamole	0.27758	0.629893	0.453737
Mexiletine	0.493225	0.555556	0.52439		Pyrimethamine	0.731257	0.7797	0.755479							levetiracetam	0.682013	0.731263	0.706638		azithromycin	0.5997	0.662669	0.631184		Crotamiton	0.149466	0.745552	0.447509
Cholecalciferol	0.566396	0.479675	0.523035		Triclosan	0.804498	0.706459	0.755479							linezolid	0.85439	0.556745	0.705567		gefitinib	0.755622	0.505247	0.630435		Mebendazole	0.462633	0.419929	0.441281
Ibufenac	0.346883	0.696477	0.52168		Ponatinib	0.60496	0.905421	0.75519							rilmenidine	0.702355	0.708779	0.705567		mocetinostat	0.973013	0.287856	0.630435		Vinorelbine	0.38968	0.485765	0.437722
Triazolam	0.525745	0.517615	0.52168		Trimipramine	0.72203	0.786621	0.754325							spiperone	0.436831	0.974304	0.705567		betamethasone	0.398801	0.862069	0.630435		Carvedilol	0.113879	0.759786	0.436833
Cortisone	0.317073	0.723577	0.520325		Proscillaridin	0.905421	0.602653	0.754037							tribenoside	0.708779	0.700214	0.704497		diflunisal	0.809595	0.449775	0.629685		Primidone	0.343416	0.530249	0.436833
Oxymetholone	0.457995	0.577236	0.517615		Promazine	0.749135	0.752595	0.750865							varenicline	0.45182	0.956103	0.703961		milrinone	0.29985	0.958021	0.628936		Neomycin	0.5	0.364769	0.432384
Olanzapine	0.661247	0.371274	0.51626		Chloroxine	0.944637	0.555363	0.75							ritonavir	0.920771	0.486081	0.703426		methylergometrine	0.746627	0.511244	0.628936		Ethanol	0.66548	0.197509	0.431495
Desloratadine	0.737127	0.295393	0.51626		Flavoxate	0.983276	0.512687	0.747982							mibefradil	0.602784	0.804069	0.703426		sirolimus	0.917541	0.338831	0.628186		Cytarabine	0.412811	0.437722	0.425267
Vitamin A	0.517615	0.493225	0.50542		Teicoplanin	0.727797	0.768166	0.747982							caffeine	0.989293	0.414347	0.70182		etifenin	0.67916	0.577211	0.628186		Tropisetron	0.217082	0.633452	0.425267
Ticrynafen	0.406504	0.601626	0.504065		Colforsin	0.569204	0.922722	0.745963							vinblastine	0.879015	0.523555	0.701285		sertaconazole	0.652174	0.604198	0.628186		Amantadine	0.467972	0.373665	0.420819
Enoxacin	0.422764	0.585366	0.504065		Amonafide	0.675317	0.814879	0.745098							piperacillin	0.726981	0.675589	0.701285		dicloxacillin	0.583208	0.670165	0.626687		Butenafine	0.587189	0.247331	0.41726
Thioridazine	0.607046	0.398374	0.50271		Puromycin	0.78489	0.700692	0.742791							olaparib	0.98394	0.417559	0.700749		flurofamide	0.557721	0.694153	0.625937		Lomefloxacin	0.142349	0.690391	0.41637
Allopurinol	0.723577	0.279133	0.501355		Sulconazole	0.948097	0.537486	0.742791							dexamethasone	0.495717	0.904711	0.700214		danoprevir	0.301349	0.949025	0.625187		Bromfenac	0.44484	0.384342	0.414591
Ramipril	0.376694	0.623306	0.5		Diethylstilbestrol	0.61188	0.870819	0.741349							risperidone	0.450749	0.947537	0.699143		cisapride	0.974513	0.274363	0.624438		Primaquine	0.217082	0.6121	0.414591
Phenylbutazone	0.425474	0.571816	0.498645		Tacrolimus	0.896194	0.585928	0.741061							balsalazide	0.82334	0.573876	0.698608		minoxidil	0.929535	0.31934	0.624438		Aminoglutethimide	0.290036	0.537367	0.413701
Nitrofurazone	0.504065	0.482385	0.493225		Mitotane	0.861592	0.619954	0.740773							auranofin	0.775161	0.620985	0.698073		olvanil	0.631184	0.616192	0.623688		Zaleplon	0.679715	0.135231	0.407473
Primaquine	0.268293	0.715447	0.49187		Cladribine	0.804498	0.675894	0.740196							tiotidine	0.730193	0.664882	0.697537		loperamide	0.865067	0.37931	0.622189		Enoxacin	0.119217	0.686833	0.403025
Acetazolamide	0.563686	0.411924	0.487805		Motesanib	0.670704	0.808535	0.739619							desloratadine	0.706638	0.688437	0.697537		acepromazine	0.349325	0.892054	0.62069		Capsaicin	0.487544	0.314947	0.401246
Oxymetazoline	0.224932	0.747967	0.48645		Docetaxel	0.66609	0.812572	0.739331							pyrazinamide	0.986081	0.405782	0.695931		azasetron	0.673163	0.562219	0.617691		Acyclovir	0.635231	0.16548	0.400356
Nevirapine	0.533875	0.433604	0.48374		Mibefradil	0.625144	0.850058	0.737601							glimepiride	0.541756	0.850107	0.695931		cefdinir	0.838081	0.395802	0.616942		Dichlorvos	0.702847	0.0925267	0.397687
Oxiconazole	0.460705	0.506775	0.48374		Fludarabine	0.615917	0.858131	0.737024							benidipine	0.99197	0.399358	0.695664		benazepril	0.410795	0.821589	0.616192		Doxycycline	0.615658	0.177936	0.396797
Sulconazole	0.617886	0.349593	0.48374		Artesunate	0.787774	0.685121	0.736448							voriconazole	0.480728	0.910064	0.695396		irbesartan	0.446777	0.785607	0.616192		Ivermectin	0.192171	0.599644	0.395907
Finasteride	0.666667	0.292683	0.479675		Vidarabine	0.619377	0.852364	0.735871							phenolphthalein	0.734475	0.655246	0.694861		calcifediol	0.602699	0.628186	0.615442		Zopiclone	0.435943	0.355872	0.395907
Etodolac	0.867209	0.0867209	0.476965		Fipronil	0.940023	0.530565	0.735294							terconazole	0.497859	0.88651	0.692184		gabexate	0.815592	0.413793	0.614693		Clarithromycin	0.398577	0.391459	0.395018
Torsemide	0.211382	0.739837	0.47561		Flurofamide	0.826413	0.641292	0.733852							raltegravir	0.485011	0.897216	0.691113		fenretinide	0.794603	0.433283	0.613943		Cholecalciferol	0.227758	0.549822	0.38879
Aminoglutethimide	0.634146	0.311653	0.4729		Spironolactone	0.534025	0.933679	0.733852							halcinonide	0.784797	0.594218	0.689507		metergoline	0.526237	0.698651	0.612444		Nitrofurantoin	0.428826	0.341637	0.385231
Quetiapine	0.487805	0.449864	0.468835		Benzbromarone	0.701269	0.757785	0.729527							dexchlorpheniramine	0.425054	0.953961	0.689507		praziquantel	0.467766	0.757121	0.612444		Zidovudine	0.572954	0.185053	0.379004
Tolbutamide	0.536585	0.392954	0.46477		Fostamatinib	0.960784	0.49654	0.728662							diphenoxylate	0.625268	0.752677	0.688972		metaxalone	0.365817	0.85907	0.612444		Fluphenazine	0.307829	0.44484	0.376335
Sotalol	0.509485	0.414634	0.46206		Glimepiride	0.937716	0.518454	0.728085							labetalol	0.972163	0.397216	0.68469		docetaxel	0.748126	0.469265	0.608696		Celecoxib	0.266904	0.480427	0.373665
Naloxone	0.271003	0.650407	0.460705		Norgestimate	0.61188	0.844291	0.728085							tenofovir	0.587794	0.779443	0.683619		calcitriol	0.584708	0.631184	0.607946		Tocainide	0.231317	0.516014	0.373665
Nortriptyline	0.514905	0.403794	0.45935		Oxaprozin	0.701269	0.754325	0.727797							pentoxifylline	0.416488	0.948608	0.682548		diltiazem	0.326837	0.889055	0.607946		Sulfathiazole	0.307829	0.437722	0.372776
Rifampin	0.691057	0.219512	0.455285		Olaparib	0.819493	0.635525	0.727509							proscillaridin	0.525696	0.837259	0.681478		quinapril	0.214393	0.998501	0.606447		Melatonin	0.514235	0.224199	0.369217
Cisplatin	0.593496	0.314363	0.45393		Flecainide	0.729527	0.724337	0.726932							butoconazole	0.379015	0.982334	0.680675		fluoxetine	0.61919	0.592204	0.605697		Doxapram	0.298932	0.427046	0.362989
Disopyramide	0.449864	0.455285	0.452575		Topotecan	0.558824	0.889273	0.724048							entinostat	0.913276	0.446467	0.679872		linifanib	0.556222	0.655172	0.605697		Granisetron	0.0925267	0.620996	0.356762
Idarubicin	0.433604	0.466125	0.449864		Linifanib	0.591119	0.856401	0.72376							pemoline	0.431478	0.927195	0.679336		protriptyline	0.478261	0.730135	0.604198		Finasteride	0.153025	0.560498	0.356762
Procarbazine	0.428184	0.471545	0.449864		Vindesine	0.740484	0.706459	0.723472							diethylcarbamazine	0.392934	0.965739	0.679336		suloctidil	0.448276	0.76012	0.604198		Clonazepam	0.403915	0.30605	0.354982
Propranolol	0.338753	0.558266	0.448509		Irinotecan	0.640138	0.805075	0.722607							ibudilast	0.692719	0.662741	0.67773		cilomilast	0.26087	0.947526	0.604198		Danazol	0.357651	0.345196	0.351423
Amitraz	0.241192	0.653117	0.447154		Sulpiride	0.799885	0.645329	0.722607							nitazoxanide	0.910064	0.444325	0.677195		timolol	0.286357	0.92054	0.603448		Tosufloxacin	0.263345	0.437722	0.350534
Troglitazone	0.292683	0.598916	0.445799		Raloxifene	0.66609	0.777393	0.721742							eugenol	0.764454	0.589936	0.677195		melperone	0.926537	0.277361	0.601949		Stanozolol	0.514235	0.181495	0.347865
Glimepiride	0.357724	0.525745	0.441734		Raltitrexed	0.650519	0.790081	0.7203							testosterone	0.856531	0.496788	0.67666		iloprost	0.742129	0.458771	0.60045		Nevirapine	0.298932	0.395018	0.346975
Nimetazepam	0.439024	0.444444	0.441734		Bortezomib	0.752018	0.685121	0.71857							vinorelbine	0.657388	0.692719	0.675054		amiloride	0.314843	0.884558	0.5997		Warfarin	0.592527	0.0960854	0.344306
Rifampicin sodium	0.474255	0.406504	0.440379		Etodolac	0.675317	0.758939	0.717128							enalapril	0.785867	0.561028	0.673448		brimonidine	0.605697	0.593703	0.5997		Deferiprone	0.455516	0.224199	0.339858
Ranitidine	0.476965	0.401084	0.439024		Thioproperazine	0.768166	0.665513	0.71684							pseudoephedrine	0.558887	0.788009	0.673448		bromhexine	0.823088	0.373313	0.598201		Phenacetin	0.44484	0.231317	0.338078
Triamterene	0.734417	0.135501	0.434959		Etilefrine	0.584775	0.846597	0.715686							indapamide	0.506424	0.840471	0.673448		brompheniramine	0.554723	0.641679	0.598201		Amoxapine	0.284698	0.384342	0.33452
Econazole	0.585366	0.281843	0.433604		Tamibarotene	0.709343	0.719146	0.714245							pravastatin	0.623126	0.718415	0.670771		tacrolimus	0.457271	0.736132	0.596702		Promethazine	0.370107	0.291815	0.330961
Loratadine	0.392954	0.468835	0.430894		Clopidogrel	0.644175	0.782007	0.713091							triprolidine	0.453961	0.884368	0.669165		lasalocid	0.629685	0.55922	0.594453		Carbimazole	0.38968	0.266904	0.328292
Tiopronin	0.482385	0.379404	0.430894		Triamcinolone	0.573818	0.851211	0.712514							biotin	0.964668	0.37152	0.668094		ziprasidone	0.304348	0.883058	0.593703		Fenbendazole	0.192171	0.464413	0.328292
Risperidone	0.463415	0.395664	0.429539		Acitretin	0.737024	0.685121	0.711073							cyclopenthiazide	0.732334	0.598501	0.665418		thiothixene	0.787106	0.398801	0.592954		Chlorzoxazone	0.199288	0.453737	0.326512
Progesterone	0.479675	0.376694	0.428184		Tivozanib	0.817186	0.595156	0.706171							doxapram	0.477516	0.853319	0.665418		medroxyprogesterone	0.502249	0.683658	0.592954		Colistin	0.521352	0.126335	0.323843
Trovafloxacin	0.306233	0.550136	0.428184		Temsirolimus	0.7797	0.632641	0.706171							azithromycin	0.457173	0.873662	0.665418		alisertib	0.961019	0.223388	0.592204		Balsalazide	0.209964	0.430605	0.320285
Aminosalicylic acid	0.523035	0.330623	0.426829		Atorvastatin	0.599769	0.810842	0.705306							ozagrel	0.448608	0.881156	0.664882		alprostadil	0.203898	0.98051	0.592204		Eperisone	0.357651	0.282918	0.320285
Marimastat	0.401084	0.447154	0.424119		Azithromycin	0.544983	0.865629	0.705306							toremifene	0.508565	0.819058	0.663812		neratinib	0.874063	0.308846	0.591454		Dipyrone	0.298932	0.33452	0.316726
Clomiphene citrate	0.371274	0.474255	0.422764		Tramadol	0.49654	0.912341	0.704441							sulfinpyrazone	0.356531	0.970021	0.663276		mitotane	0.994003	0.187406	0.590705		Pergolide	0.325623	0.30605	0.315836
Captopril	0.417344	0.428184	0.422764		Oxiconazole	0.588235	0.820069	0.704152							bemegride	0.533191	0.792291	0.662741		promazine	0.194903	0.986507	0.590705		Zileuton	0.409253	0.213523	0.311388
Ifosfamide	0.330623	0.512195	0.421409		Linsitinib	0.706459	0.700692	0.703576							cycloheximide	0.567452	0.75803	0.662741		ketotifen	0.733133	0.446777	0.589955		Pravastatin	0.33274	0.288256	0.310498
Theophylline	0.333333	0.504065	0.418699		Nitrendipine	0.971165	0.429066	0.700115							cisapride	0.802998	0.521413	0.662206		amlodipine	0.829085	0.349325	0.589205		Oxytetracycline	0.487544	0.131673	0.309609
Nystatin	0.579946	0.254743	0.417344		Nalbuphine	0.658016	0.72895	0.693483							piperacetazine	0.460385	0.862955	0.66167		carbetocin	0.892054	0.283358	0.587706		Rolipram	0.258007	0.359431	0.308719
Bupropion	0.506775	0.325203	0.415989		Erythromycin	0.747405	0.637832	0.692618							quinidine	0.380086	0.941113	0.6606		midodrine	0.275862	0.896552	0.586207		Sulconazole	0.357651	0.258007	0.307829
Cephalothin sodium	0.552846	0.276423	0.414634		Parbendazole	0.595732	0.784314	0.690023							carvedilol	0.961991	0.356531	0.659261		eplerenone	0.722639	0.448276	0.585457		Epirubicin	0.44484	0.158363	0.301601
Caffeine	0.344173	0.476965	0.410569		Quinine	0.653979	0.724337	0.689158							navitoclax	0.321199	0.996788	0.658994		carteolol	0.644678	0.524738	0.584708		Nisoldipine	0.338078	0.234875	0.286477
Papaverine	0.284553	0.533875	0.409214		Mefexamide	0.905421	0.472895	0.689158							chlorambucil	0.739829	0.577088	0.658458		thioridazine	0.77961	0.385307	0.582459		Penicillamine	0.0676157	0.501779	0.284698
Tocainide	0.501355	0.317073	0.409214		Fenoterol	0.418685	0.955017	0.686851							iproniazid	0.631692	0.684154	0.657923		naproxol	0.437781	0.722639	0.58021		Quetiapine	0.38968	0.174377	0.282028
Diphenhydramine	0.441734	0.368564	0.405149		Ketorolac	0.607266	0.763552	0.685409							somatostatin	0.406852	0.907923	0.657388		artesunate	0.346327	0.812594	0.57946		Bithionol	0.129893	0.41637	0.273132
Chlortetracycline	0.138211	0.669377	0.403794		Telmisartan	0.514418	0.848328	0.681373							androstenedione	0.717345	0.593148	0.655246		nicardipine	0.857571	0.298351	0.577961		Thiabendazole	0.224199	0.322064	0.273132
Stavudine	0.455285	0.346883	0.401084		Cisapride	0.876009	0.484429	0.680219							carbenoxolone	0.624197	0.686296	0.655246		propranolol	0.611694	0.542729	0.577211		Abamectin	0.428826	0.113879	0.271352
Tacrolimus	0.430894	0.363144	0.397019		Flucytosine	0.487313	0.865629	0.676471							metergoline	0.979122	0.330835	0.654979		olaparib	0.958021	0.194903	0.576462		Anisindione	0.119217	0.412811	0.266014
Dipyrone	0.485095	0.306233	0.395664		Olvanil	0.870819	0.479815	0.675317							ivermectin	0.786938	0.522484	0.654711		lovastatin	0.41979	0.733133	0.576462		Phenobarbital	0.25089	0.275801	0.263345
Sparfloxacin	0.170732	0.612466	0.391599		Etoposide	0.373702	0.975779	0.67474							cefazolin	0.383298	0.925054	0.654176		tracazolate	0.221889	0.917541	0.569715		Estriol	0.204626	0.314947	0.259786
Tolazamide	0.108401	0.674797	0.391599		Amcinonide	0.829296	0.518454	0.673875							liothyronine	0.420771	0.885439	0.653105		pargyline	0.341829	0.796102	0.568966		Cortisone	0.245552	0.247331	0.246441
Penicillamine	0.444444	0.336043	0.390244		Medroxyprogesterone	0.491349	0.856401	0.673875							iloperidone	0.372591	0.932548	0.65257		cinalukast	0.58021	0.556222	0.568216		Acemetacin	0.325623	0.153025	0.239324
Iproniazid	0.609756	0.168022	0.388889		Chloroquine	0.878316	0.467128	0.672722							oxybuprocaine	0.40257	0.901499	0.652034		chlordiazepoxide	0.532234	0.5997	0.565967		Troglitazone	0.281139	0.197509	0.239324
Tretinoin	0.498645	0.271003	0.384824		Piretanide	0.78489	0.559977	0.672434							protriptyline	0.908994	0.394004	0.651499		biperiden	0.535232	0.595202	0.565217		Methocarbamol	0.204626	0.266904	0.235765
Zidovudine	0.414634	0.355014	0.384824		Decitabine	0.602076	0.742215	0.672145							sulpiride	0.538544	0.764454	0.651499		isoxicam	0.769115	0.356822	0.562969		Pemoline	0.343416	0.104982	0.224199
Testosterone	0.235772	0.528455	0.382114		Pravastatin	0.734141	0.61015	0.672145							amodiaquine	0.799786	0.502141	0.650964		chlorprothixene	0.362819	0.763118	0.562969		Procarbazine	0.192171	0.247331	0.219751
Daunorubicin	0.558266	0.203252	0.380759		Penfluridol	0.77105	0.571511	0.67128							cilastatin	0.552463	0.749465	0.650964		gliquidone	0.686657	0.436282	0.561469		Disulfiram	0.0996441	0.329181	0.214413
Balsalazide	0.249322	0.501355	0.375339		Terazosin	0.794694	0.544983	0.669839							oxfendazole	0.422912	0.879015	0.650964		ritodrine	0.964018	0.157421	0.56072		Dimenhydrinate	0.103203	0.322064	0.212633
Hydroxyzine	0.539295	0.208672	0.373984		Vinburnine	0.632065	0.703576	0.66782							amantadine	0.903105	0.398287	0.650696		desoximetasone	0.397301	0.721139	0.55922		Lamivudine	0.234875	0.188612	0.211744
Carboplatin	0.590786	0.157182	0.373984		Naftopidil	0.586505	0.748558	0.667532							milrinone	0.618844	0.682013	0.650428		tripelennamine	0.17991	0.935532	0.557721		Venlafaxine	0.0498221	0.352313	0.201068
Doxofylline	0.452575	0.289973	0.371274		Ivermectin	0.577855	0.756632	0.667243							yohimbine	0.3394	0.960385	0.649893		crizotinib	0.97901	0.131934	0.555472		Naloxone	0.25089	0.120996	0.185943
Piclamilast	0.325203	0.417344	0.371274		Ofloxacin	0.821799	0.510957	0.666378							mometasone	0.668094	0.62955	0.648822		procarbazine	0.241379	0.869565	0.555472		Levamisole	0.158363	0.208185	0.183274
Abamectin	0.219512	0.520325	0.369919		Tocainide	0.829296	0.50346	0.666378							aspirin	0.361884	0.93469	0.648287		etodolac	0.455772	0.653673	0.554723		Chlortetracycline	0.181495	0.147687	0.164591
Prednisolone	0.319783	0.409214	0.364499		Nicardipine	0.675317	0.653403	0.66436							nimodipine	0.401499	0.894004	0.647752		dopamine	0.785607	0.322339	0.553973		Amitriptyline	0.270463	0.0498221	0.160142
Amoxapine	0.178862	0.523035	0.350949		Papaverine	0.628604	0.697809	0.663206							mitotane	0.943255	0.350107	0.646681		niclosamide	0.989505	0.115442	0.552474		Tetracycline	0.16548	0.140569	0.153025
Tranilast	0.262873	0.436314	0.349593		Albendazole	0.418685	0.906574	0.66263							maprotiline	0.966809	0.32334	0.645075		sunitinib	0.893553	0.209895	0.551724		Cetraxate	0.170819	0.104982	0.1379
Amlodipine	0.197832	0.498645	0.348238		Profenamine	0.817186	0.50346	0.660323							crizotinib	0.953961	0.336188	0.645075		halcinonide	0.356822	0.745127	0.550975		Lorazepam	0.158363	0.117438	0.1379
Altretamine	0.336043	0.357724	0.346883		Saquinavir	0.797578	0.523068	0.660323							hydroquinidine	0.417559	0.87152	0.64454		tacedinaline	0.310345	0.791604	0.550975		Diphenhydramine	0.241993	0.024911	0.133452
Sparteine	0.349593	0.341463	0.345528		Noscapine	0.403691	0.916378	0.660035							raloxifene	0.701285	0.586724	0.644004		reserpine	0.292354	0.809595	0.550975		Cyclophosphamide	0.129893	0.0996441	0.114769
Amphotericin B	0.230352	0.452575	0.341463		Bergenin	0.900807	0.418685	0.659746							bemesetron	0.894004	0.389722	0.641863		tolazamide	0.661169	0.43928	0.550225		Insulin	0.0925267	0.126335	0.109431
Desmopressin	0.295393	0.384824	0.340108		Cilostazol	0.573818	0.745098	0.659458							levonorgestrel	0.788009	0.494647	0.641328		ketoprofen	0.188906	0.907046	0.547976		Chloroquine	0.16548	0.0355872	0.100534
Thalidomide	0.352304	0.322493	0.337398		Norethindrone	0.579585	0.738754	0.65917							xylazine	0.77409	0.507495	0.640792		proxymetacaine	0.670165	0.422789	0.546477		Clozapine	0.135231	0.0640569	0.0996441
Sulfadiazine	0.300813	0.365854	0.333333		Guanabenz	0.849481	0.468281	0.658881							sotalol	0.731263	0.549251	0.640257		tetramisole	0.416792	0.676162	0.546477		Colchicine	0.124555	0.0391459	0.0818505
Nisoldipine	0.314363	0.344173	0.329268		Trioxsalen	0.521338	0.794118	0.657728							icosapent	0.377944	0.898287	0.638116		haloperidol	0.788606	0.301349	0.544978		Cyclandelate	0.0391459	0.11032	0.0747331
Metformin	0.398374	0.257453	0.327913		Lonidamine	0.467705	0.845444	0.656574							clobetasol	0.690578	0.585653	0.638116		bemegride	0.295352	0.794603	0.544978		Amineptine	0.0569395	0.0818505	0.069395
Eperisone	0.311653	0.319783	0.315718		Cilomilast	0.591119	0.719146	0.655133							sunitinib	0.956103	0.317987	0.637045		linezolid	0.985007	0.103448	0.544228		Idarubicin	0.0640569	0.0747331	0.069395
Primidone	0.327913	0.300813	0.314363		Loteprednol	0.32699	0.981546	0.654268							mefloquine	0.986081	0.284797	0.635439		saquinavir	0.569715	0.518741	0.544228		Labetalol	0.106762	0.0320285	0.069395
Valdecoxib	0.379404	0.243902	0.311653		Kawain	0.66609	0.641292	0.653691							betaxolol	0.282655	0.987687	0.635171		ubenimex	0.623688	0.464768	0.544228		Nortriptyline	0.0782918	0.0604982	0.069395
Cyproterone	0.373984	0.249322	0.311653		Alprenolol	0.832757	0.470588	0.651672							tegafur	0.547109	0.719486	0.633298		cabergoline	0.793103	0.293853	0.543478		Marimastat	0.0533808	0.0569395	0.0551601
Praziquantel	0.368564	0.230352	0.299458		Fluoxetine	0.437716	0.862168	0.649942							phenazopyridine	0.542827	0.723769	0.633298		rifabutin	0.878561	0.206897	0.542729		Tenidap	0.024911	0.0854093	0.0551601
Methylparaben sodium	0.157182	0.439024	0.298103		Pyrazinamide	0.921569	0.376009	0.648789							nifedipine	0.892934	0.372591	0.632762		famciclovir	0.50075	0.583208	0.541979		Doxepin	0.0925267	0.0142349	0.0533808
Benzoic acid	0.216802	0.373984	0.295393		Toremifene	0.505767	0.790081	0.647924							lenalidomide	0.30621	0.957709	0.631959		quinisocaine	0.334333	0.746627	0.54048		Paroxetine	0.0320285	0.0711744	0.0516014
Pravastatin	0.303523	0.287263	0.295393		Liothyronine	0.893887	0.400231	0.647059							zuclopenthixol	0.767666	0.490364	0.629015		hydralazine	0.847076	0.230885	0.538981		Loratadine	0.0106762	0.088968	0.0498221
Cinnarizine	0.387534	0.200542	0.294038		Quinidine	0.806228	0.486736	0.646482							lamotrigine	0.576017	0.678801	0.627409		bupropion	0.706147	0.371814	0.538981		Ramipril	0.0177936	0.0782918	0.0480427
Pergolide	0.102981	0.485095	0.294038		Medrysone	0.647059	0.645329	0.646194							fasudil	0.67773	0.574946	0.626338		oxybenzone	0.503748	0.572714	0.538231		Haloperidol	0.0711744	0.0213523	0.0462633
Chloroxylenol	0.308943	0.252033	0.280488		Promethazine	0.517301	0.773356	0.645329							amoxicillin	0.492505	0.760171	0.626338		everolimus	0.668666	0.401799	0.535232		Valdecoxib	0.0854093	0.00711744	0.0462633
Chlorzoxazone	0.384824	0.173442	0.279133		Bifemelane	0.60323	0.685121	0.644175							diflorasone	0.940043	0.311563	0.625803		fasudil	0.751124	0.317841	0.534483		Sulpiride	0.0427046	0.0462633	0.044484
Melatonin	0.382114	0.162602	0.272358		Fasudil	0.843714	0.444637	0.644175							fludarabine	0.771949	0.474304	0.623126		enrofloxacin	0.827586	0.23988	0.533733		Desloratadine	0.0142349	0.0676157	0.0409253
Epalrestat	0.276423	0.262873	0.269648		Ibudilast	0.83737	0.450404	0.643887							medroxyprogesterone	0.588865	0.654176	0.62152		cilostazol	0.608696	0.457271	0.532984		Didanosine	0.0604982	0.0177936	0.0391459
Azithromycin	0.143631	0.390244	0.266938		Desipramine	0.558824	0.72722	0.643022							pargyline	0.397216	0.845824	0.62152		rescinnamine	1	0.065967	0.532984		Gabapentin	0.00355872	0.0533808	0.0284698
Colistin	0.181572	0.352304	0.266938		Irbesartan	0.575548	0.709343	0.642445							indoprofen	0.594218	0.647752	0.620985		benzonatate	0.814093	0.251874	0.532984		Tacrolimus	0.0284698	0.0284698	0.0284698
Pramoxine hydrochloride	0.436314	0.0813008	0.258808		Bucladesine	0.829296	0.453287	0.641292							cortisone	0.343683	0.896146	0.619914		flupirtine	0.256372	0.8006	0.528486		Sparteine	0.00711744	0.0427046	0.024911
Cyproterone acetate	0.360434	0.154472	0.257453		Progesterone	0.689735	0.587082	0.638408							tandutinib	0.67666	0.559957	0.618308		pseudoephedrine	0.290855	0.764618	0.527736		Risperidone	0.0355872	0.0106762	0.0231317
Busulfan	0.254743	0.241192	0.247967		Disulfiram	0.902537	0.373702	0.63812							isoxicam	0.498929	0.733405	0.616167		daunorubicin	0.187406	0.863568	0.525487		Doxofylline	0.0213523	0.00355872	0.0124555
Thiabendazole	0.390244	0.105691	0.247967		Omeprazole	0.71511	0.55767	0.63639							naproxen	0.385439	0.841542	0.61349		albendazole	0.233883	0.815592	0.524738
Digoxin	0.195122	0.298103	0.246612		Nifedipine	0.55594	0.715686	0.635813							mestranol	0.501071	0.722698	0.611884		dinoprostone	0.353823	0.692654	0.523238
Atropine	0.154472	0.327913	0.241192		Amoxapine	0.889273	0.380046	0.63466							montelukast	0.487152	0.732334	0.609743		yohimbine	0.533733	0.509745	0.521739
Citric acid monohydrate	0.287263	0.192412	0.239837		Picotamide	0.843714	0.419839	0.631776							domperidone	0.640257	0.578158	0.609208		rosiglitazone	0.604198	0.437781	0.52099
Triacetin	0.260163	0.214092	0.237127		Rufloxacin	0.305075	0.957324	0.6312							dopamine	0.283726	0.933619	0.608672		thioproperazine	0.818591	0.221889	0.52024
Alprazolam	0.140921	0.333333	0.237127		Alimemazine	0.760669	0.499423	0.630046							azacitidine	0.857602	0.358672	0.608137		moexipril	0.646177	0.394303	0.52024
Cholic acid	0.0840108	0.387534	0.235772		Milnacipran	0.819493	0.438293	0.628893							anagrelide	0.860814	0.35439	0.607602		verapamil	0.176912	0.857571	0.517241
Albendazole	0.341463	0.121951	0.231707		Verapamil	0.586505	0.67128	0.628893							benproperine	0.846895	0.366167	0.606531		temozolomide	0.31934	0.713643	0.516492
Bromhexine	0.355014	0.108401	0.231707		Nicergoline	0.734141	0.521338	0.627739							tolazamide	0.540685	0.672377	0.606531		verteporfin	0.622189	0.409295	0.515742
Sulfaphenazole	0.149051	0.308943	0.228997		Carmofur	0.418685	0.83564	0.627163							estrone	0.505353	0.706638	0.605996		navitoclax	0.335832	0.695652	0.515742
Doxapram	0.233062	0.222222	0.227642		Isoxsuprine	0.595732	0.658593	0.627163							hyoscyamine	0.669165	0.541756	0.60546		lypressin	0.988006	0.0404798	0.514243
Genistein	0.238482	0.211382	0.224932		Tenofovir	0.680507	0.573241	0.626874							picotamide	0.330835	0.877944	0.60439		talniflumate	0.238381	0.790105	0.514243
Didanosine	0.205962	0.238482	0.222222		Quetiapine	0.710496	0.542676	0.626586							fenbendazole	0.74197	0.465739	0.603854		propofol	0.665667	0.358321	0.511994
Oxfendazole	0.289973	0.151762	0.220867		Bromocriptine	0.532295	0.719146	0.625721							metrizamide	0.412206	0.795503	0.603854		toremifene	0.655172	0.368816	0.511994
Vecuronium bromide	0.192412	0.246612	0.219512		Clomifene	0.535755	0.711649	0.623702							selegiline	0.974304	0.232334	0.603319		alfuzosin	0.145427	0.878561	0.511994
Propylene glycol	0.227642	0.197832	0.212737		Temozolomide	0.549596	0.696655	0.623126							fluconazole	0.740899	0.462527	0.601713		mephentermine	0.0674663	0.956522	0.511994
Megestrol acetate	0.0813008	0.338753	0.210027		Ritodrine	0.752018	0.491926	0.621972							mefexamide	0.475375	0.728051	0.601713		medrysone	0.695652	0.325337	0.510495
Glipizide	0.151762	0.265583	0.208672		Nadolol	0.547866	0.690888	0.619377							raltitrexed	0.782655	0.4197	0.601178		cetirizine	0.434783	0.586207	0.510495
Dipyridamole	0.168022	0.235772	0.201897		Triamterene	0.570934	0.66782	0.619377							leflunomide	0.520343	0.679872	0.600107		alclometasone	0.184408	0.836582	0.510495
Stanozolol	0.257453	0.146341	0.201897		Brompheniramine	0.453864	0.784314	0.619089							erythromycin	0.470021	0.730193	0.600107		devazepide	0.983508	0.035982	0.509745
Cytarabine	0.222222	0.176152	0.199187		Fluorometholone	0.670704	0.566897	0.6188							toltrazuril	0.414347	0.785867	0.600107		amodiaquine	0.551724	0.466267	0.508996
Fludrocortisone acetate	0.322493	0.0731707	0.197832		Desoximetasone	0.472895	0.762399	0.617647							safinamide	0.35439	0.844754	0.599572		perphenazine	0.250375	0.766117	0.508246
Lansoprazole	0.214092	0.181572	0.197832		Balsalazide	0.405998	0.82872	0.617359							hymecromone	0.626338	0.572805	0.599572		lidoflazine	0.683658	0.331334	0.507496
Sulfisoxazole	0.0785908	0.303523	0.191057		Nintedanib	0.39504	0.839677	0.617359							idarubicin	0.8394	0.35546	0.59743		ciprofibrate	0.371814	0.643178	0.507496
Oxytetracycline	0.146341	0.233062	0.189702		Veliparib	0.882353	0.348328	0.61534							acitretin	0.579229	0.615632	0.59743		propafenone	0.38081	0.632684	0.506747
Salicylamide	0.281843	0.0921409	0.186992		Altrenogest	0.49654	0.733564	0.615052							thioridazine	0.750535	0.437901	0.594218		vemurafenib	0.886057	0.124438	0.505247
Modafinil	0.200542	0.165312	0.182927		Doxepin	0.619377	0.61015	0.614764							prochlorperazine	0.973233	0.214133	0.593683		ilomastat	0.431784	0.578711	0.505247
Bromfenac	0.298103	0.0569106	0.177507		Pirenperone	0.684544	0.544983	0.614764							procainamide	0.56531	0.619914	0.592612		tofacitinib	0.710645	0.296852	0.503748
Dichlorvos	0.135501	0.216802	0.176152		Probucol	0.476355	0.752595	0.614475							carbamazepine	0.443255	0.740899	0.592077		benzbromarone	0.370315	0.637181	0.503748
Butenafine	0.0731707	0.268293	0.170732		Chlorphenamine	0.505767	0.72203	0.613899							albendazole	0.430407	0.753747	0.592077		selamectin	0.944528	0.0614693	0.502999
Nitrazepam	0.176152	0.159892	0.168022		Felbamate	0.628604	0.597463	0.613033							deferiprone	0.215203	0.959315	0.587259		piroxicam	0.47976	0.526237	0.502999
Closantel	0.252033	0.0758808	0.163957		Enobosarm	0.380623	0.83737	0.608997							orlistat	0.866167	0.307281	0.586724		physostigmine	0.671664	0.329835	0.50075
Zaleplon	0.0433604	0.284553	0.163957		Bifonazole	0.425606	0.790081	0.607843							cefaclor	0.633833	0.533191	0.583512		prochlorperazine	0.49925	0.50075	0.5
Hydralazine	0.173442	0.149051	0.161247		Dexketoprofen	0.857555	0.357555	0.607555							fostamatinib	0.770878	0.395075	0.582976		betahistine	0.364318	0.635682	0.5
Metronidazole	0.0921409	0.227642	0.159892		Fluocinonide	0.452134	0.755479	0.603806							lidocaine	0.20985	0.955032	0.582441		tenofovir	0.709145	0.289355	0.49925
Insulin	0.265583	0.0487805	0.157182		Oxfendazole	0.680507	0.527105	0.603806							ketorolac	0.568522	0.595289	0.581906		lonidamine	0.638681	0.35982	0.49925
Neostigmine bromide	0.124661	0.189702	0.157182		Lacidipine	0.658016	0.54902	0.603518							chlorprothixene	0.952891	0.210921	0.581906		clomethiazole	0.65967	0.335832	0.497751
Oxyquinoline	0.105691	0.205962	0.155827		Mocetinostat	0.647059	0.559977	0.603518							perphenazine	0.889722	0.273019	0.58137		syrosingopine	0.73913	0.256372	0.497751
Levamisole	0.113821	0.195122	0.154472		Mepivacaine	0.505767	0.698962	0.602364							xaliproden	0.549251	0.611349	0.5803		methocarbamol	0.376312	0.617691	0.497001
Secobarbital	0.189702	0.119241	0.154472		Phenothiazine	0.738178	0.465975	0.602076							eplerenone	0.899358	0.260171	0.579764		febuxostat	0.449775	0.544228	0.497001
Zomepirac sodium	0.243902	0.0650407	0.154472		Naproxol	0.3391	0.863899	0.601499							tripelennamine	0.237687	0.921842	0.579764		palbociclib	0.977511	0.0149925	0.496252
Artemether	0.0325203	0.273713	0.153117		Dalcetrapib	0.653979	0.54729	0.600634							syrosingopine	0.69379	0.463597	0.578694		loreclezole	0.382309	0.608696	0.495502
Celecoxib	0.186992	0.116531	0.151762		Probenecid	0.985006	0.216263	0.600634							loperamide	0.914347	0.24197	0.578158		menadione	0.949025	0.041979	0.495502
Sulfathiazole	0.159892	0.138211	0.149051		Lestaurtinib	0.367935	0.82872	0.598328							procaterol	0.465739	0.690578	0.578158		nialamide	0.242879	0.748126	0.495502
Pralidoxime chloride	0.279133	0.0162602	0.147696		Cimetidine	0.880046	0.312572	0.596309							theophylline	0.512848	0.643469	0.578158		veliparib	0.905547	0.0824588	0.494003
Clarithromycin	0.162602	0.127371	0.144986		Navitoclax	0.794694	0.396194	0.595444							formoterol	0.292291	0.864026	0.578158		entinostat	0.965517	0.0209895	0.493253
Deferiprone	0.0298103	0.260163	0.144986		Pregnenolone	0.706459	0.481546	0.594002							equilin	0.291221	0.865096	0.578158		ranolazine	0.193403	0.793103	0.493253
Alfacalcidol	0.273713	0.0108401	0.142276		Chlormadinone	0.608997	0.577855	0.593426							exemestane	0.437901	0.717345	0.577623		dexchlorpheniramine	0.391304	0.584708	0.488006
Anisindione	0.0948509	0.178862	0.136856		Dienestrol	0.650519	0.528258	0.589389							acepromazine	0.459315	0.69379	0.576552		maraviroc	0.133433	0.841079	0.487256
Ipriflavone	0.100271	0.170732	0.135501		Alclometasone	0.300461	0.876586	0.588524							lisuride	0.440043	0.713062	0.576552		clemastine	0.509745	0.461769	0.485757
Promazine	0.127371	0.143631	0.135501		Somatostatin	0.441176	0.731834	0.586505							ribavirin	0.509636	0.642398	0.576017		pevonedistat	0.146927	0.824588	0.485757
Proglumide	0.0352304	0.224932	0.130081		Efavirenz	0.595732	0.576125	0.585928							diphenidol	0.152034	0.998929	0.575482		crotamiton	0.305847	0.665667	0.485757
Fludrocortisone	0.203252	0.0542005	0.128726		Sitagliptin	0.636678	0.534602	0.58564							amisulpride	0.170236	0.979657	0.574946		droperidol	0.463268	0.506747	0.485007
Doxycycline	0.0650407	0.186992	0.126016		Mefloquine	0.756632	0.411188	0.58391							duloxetine	0.959315	0.189507	0.574411		aliskiren	0.950525	0.0194903	0.485007
Granisetron	0.184282	0.0623306	0.123306		Thiotepa	0.194348	0.969435	0.581892							vardenafil	0.232334	0.916488	0.574411		papaverine	0.925037	0.0449775	0.485007
Neomycin	0.132791	0.102981	0.117886		Mometasone	0.49654	0.665513	0.581027							dobutamine	0.664882	0.482869	0.573876		triclosan	0.935532	0.0329835	0.484258
Salicylic acid	0.0379404	0.184282	0.111111		Lamotrigine	0.656286	0.50519	0.580738							iloprost	0.279443	0.868308	0.573876		chloroquine	0.0884558	0.875562	0.482009
Idebenone	0.0867209	0.132791	0.109756		Mifepristone	0.561707	0.599769	0.580738							mephentermine	0.207709	0.93576	0.571734		sonidegib	0.848576	0.113943	0.481259
Acyclovir	0.208672	0.00271003	0.105691		Tegaserod	0.854095	0.306228	0.580161							melperone	0.546039	0.59636	0.571199		telmisartan	0.350825	0.611694	0.481259
Isoprenaline	0.116531	0.0840108	0.100271		Trametinib	0.564591	0.595156	0.579873							hexylresorcinol	0.815846	0.324411	0.570128		valsartan	0.22039	0.742129	0.481259
Sulfadoxine	0.0569106	0.124661	0.0907859		Tibolone	0.358131	0.800461	0.579296							telmisartan	0.877944	0.261242	0.569593		azaperone	0.175412	0.787106	0.481259
Trichloroacetic acid	0.0677507	0.113821	0.0907859		Alaproclate	0.661476	0.49654	0.579008							dicycloverine	0.906852	0.231263	0.569058		floxuridine	0.674663	0.286357	0.48051
Zopiclone	0.0704607	0.111111	0.0907859		Carbamazepine	0.529412	0.628604	0.579008							molsidomine	0.238758	0.899358	0.569058		dosulepin	0.422789	0.538231	0.48051
Amoxicillin	0.165312	0.0135501	0.0894309		Bezafibrate	0.882353	0.27451	0.578431							tamibarotene	0.986081	0.148822	0.567452		dydrogesterone	0.1994	0.761619	0.48051
Dimenhydrinate	0.0758808	0.100271	0.0880759		Captopril	0.457324	0.694348	0.575836							atorvastatin	0.556745	0.576017	0.566381		fluvoxamine	0.647676	0.311844	0.47976
Tinidazole	0.130081	0.0406504	0.0853659		Praziquantel	0.636678	0.514994	0.575836							letrozole	0.239829	0.892934	0.566381		rolipram	0.0449775	0.914543	0.47976
Gabapentin	0.0271003	0.140921	0.0840108		Tranilast	0.653979	0.491926	0.572953							lidoflazine	0.652034	0.479657	0.565846		salmeterol	0.473763	0.484258	0.47901
Pyrazinamide	0.119241	0.0460705	0.0826558		Bendroflumethiazide	0.38293	0.761246	0.572088							galantamine	0.259101	0.872591	0.565846		brivanib	0.142429	0.814093	0.478261
Lamivudine	0.0623306	0.097561	0.0799458		Meclozine	0.334487	0.808535	0.571511							dienestrol	0.471092	0.6606	0.565846		labetalol	0.469265	0.485757	0.477511
Kanamycin sulfate	0.097561	0.0596206	0.0785908		Semaxanib	0.802191	0.34083	0.571511							rimexolone	0.603854	0.526767	0.56531		guanabenz	0.475262	0.478261	0.476762
Ergocalciferol	0.121951	0.0325203	0.0772358		Leflunomide	0.628604	0.512687	0.570646							rolipram	0.24197	0.888651	0.56531		spironolactone	0.470765	0.482759	0.476762
Mebendazole	0.0243902	0.130081	0.0772358		Mestranol	0.457324	0.680507	0.568916							pimozide	0.821199	0.308351	0.564775		clofibrate	0.262369	0.691154	0.476762
Capsaicin	0.0487805	0.0948509	0.0718157		Solifenacin	0.582468	0.555363	0.568916							ezetimibe	0.881156	0.247323	0.56424		aminoglutethimide	0.0494753	0.904048	0.476762
Benzocaine	0.0460705	0.0894309	0.0677507		Dilazep	0.708189	0.429066	0.568627							griseofulvin	0.482869	0.64561	0.56424		safinamide	0.0524738	0.89955	0.476012
Nateglinide	0.111111	0.0189702	0.0650407		Naftidrofuryl	0.742215	0.394464	0.568339							pevonedistat	0.79015	0.337259	0.563704		valdecoxib	0.853073	0.0974513	0.475262
Dicumarol	0.0514905	0.0704607	0.0609756		Diflorasone	0.814879	0.321223	0.568051							fenoterol	0.344754	0.781585	0.563169		equilin	0.737631	0.205397	0.471514
Rifabutin	0.0596206	0.0514905	0.0555556		Linezolid	0.462514	0.673587	0.568051							talipexole	0.632762	0.489293	0.561028		irinotecan	0.83958	0.101949	0.470765
Warfarin	0.0216802	0.0785908	0.0501355		Tosufloxacin	0.749135	0.38639	0.567762							clemastine	0.837259	0.283726	0.560493		ketanserin	0.55922	0.382309	0.470765
Temafloxacin hydrochloride	0.0894309	0.00813008	0.0487805		Doxapram	0.182238	0.95271	0.567474							bisacodyl	0.777302	0.342612	0.559957		altretamine	0.791604	0.148426	0.470015
Methocarbamol	0.0189702	0.0677507	0.0433604		Phenelzine	0.49654	0.634371	0.565456							prazosin	0.574946	0.543897	0.559422		piperacetazine	0.529235	0.410795	0.470015
Hydroxyurea	0.0542005	0.0216802	0.0379404		Phensuximide	0.164937	0.965398	0.565167							ciglitazone	0.656317	0.461456	0.558887		flecainide	0.466267	0.470765	0.468516
Niacinamide	0.0406504	0.0271003	0.0338753		Azelastine	0.431949	0.692618	0.562284							minaprine	0.255889	0.860814	0.558351		etomidate	0.718141	0.217391	0.467766
Pentobarbital	0.0135501	0.0433604	0.0284553		Propentofylline	0.44925	0.67128	0.560265							quinapril	0.126338	0.990364	0.558351		proguanil	0.083958	0.851574	0.467766
Cetraxate	0.00813008	0.0352304	0.0216802		Ipriflavone	0.410035	0.709343	0.559689							neratinib	0.728051	0.38758	0.557816		ambroxol	0.536732	0.397301	0.467016
Famciclovir	0.00271003	0.0379404	0.0203252		Rosuvastatin	0.55248	0.566897	0.559689							hesperidin	0.611349	0.504283	0.557816		goserelin	0.412294	0.52024	0.466267
Flubendazole	0.0108401	0.0298103	0.0203252		Chlorprothixene	0.344867	0.773356	0.559112							estriol	0.688437	0.426124	0.557281		orphenadrine	0.332834	0.598201	0.465517
Ivermectin	0.0162602	0.0243902	0.0203252		Dipyridamole	0.661476	0.456747	0.559112							nilutamide	0.312634	0.801927	0.557281		mefexamide	0.530735	0.4003	0.465517
Hexachlorophene	0.00542005	0.00542005	0.00542005		Fluvoxamine	0.863899	0.254325	0.559112							biperiden	0.167024	0.946467	0.556745		formoterol	0.650675	0.275862	0.463268
					Sildenafil	0.857555	0.260669	0.559112							clozapine	0.707709	0.400428	0.554069		benzylpenicillin	0.452774	0.473763	0.463268
					Niridazole	0.694925	0.422722	0.558824							carbinoxamine	0.733405	0.374732	0.554069		sorafenib	0.515742	0.407796	0.461769
					Propylthiouracil	0.615917	0.500577	0.558247							sulconazole	0.998929	0.107066	0.552998		temefos	0.491754	0.431784	0.461769
					Flunarizine	0.72203	0.392734	0.557382							vincristine	0.619914	0.48394	0.551927		homosalate	0.355322	0.566717	0.461019
					Metoprolol	0.861592	0.252018	0.556805							didanosine	0.329764	0.77409	0.551927		penfluridol	0.887556	0.0344828	0.461019
					Hydroquinine	0.726644	0.38639	0.556517							zeranol	0.614561	0.488223	0.551392		teicoplanin	0.811094	0.107946	0.45952
					Dopamine	0.49654	0.613033	0.554787							nateglinide	0.43469	0.667024	0.550857		dicycloverine	0.443778	0.475262	0.45952
					Acyclovir	0.697809	0.406574	0.552191							benzonatate	0.891863	0.20985	0.550857		rizatriptan	0.442279	0.476762	0.45952
					Ephedrine	0.539792	0.561707	0.55075							busulfan	0.38758	0.714133	0.550857		bepridil	0.427286	0.491754	0.45952
					Ilomastat	0.911765	0.189158	0.550461							amitriptyline	0.357602	0.744111	0.550857		balsalazide	0.53973	0.376312	0.458021
					Ruxolitinib	0.50173	0.595156	0.548443							ketanserin	0.834047	0.266595	0.550321		rivaroxaban	0.226387	0.689655	0.458021
					Piperacillin	0.478662	0.616494	0.547578							desoximetasone	0.648822	0.450749	0.549786		pindolol	0.095952	0.82009	0.458021
					Nisoldipine	0.510957	0.583622	0.54729							pinacidil	0.572805	0.525696	0.549251		trioxsalen	0.772114	0.142429	0.457271
					Venlafaxine	0.350634	0.740484	0.545559							dibenzepin	0.620985	0.476445	0.548715		lofexidine	0.511244	0.403298	0.457271
					Celecoxib	0.295271	0.794118	0.544694							nicergoline	0.478587	0.618844	0.548715		progesterone	0.35982	0.553223	0.456522
					Pramipexole	0.934256	0.153979	0.544118							orciprenaline	0.228051	0.869379	0.548715		thiethylperazine	0.506747	0.404798	0.455772
					Piroxicam	0.757785	0.326413	0.542099							glipizide	0.494647	0.601713	0.54818		quizartinib	0.107946	0.803598	0.455772
					Rolipram	0.457324	0.625144	0.541234							fenbufen	0.415418	0.67773	0.546574		levcromakalim	0.643178	0.263868	0.453523
					Triclabendazole	0.83737	0.242791	0.540081							profenamine	0.813704	0.278373	0.546039		sitagliptin	0.155922	0.751124	0.453523
					Desoxycortone	0.644175	0.433679	0.538927							bezafibrate	0.510707	0.579229	0.544968		triamterene	0.368816	0.536732	0.452774
					Buparlisib	0.625144	0.450404	0.537774							lasalocid	0.9197	0.165953	0.542827		naftifine	0.0749625	0.830585	0.452774
					Carbinoxamine	0.437716	0.636678	0.537197							dofetilide	0.944861	0.140257	0.542559		diethyltoluamide	0.34033	0.563718	0.452024
					Axitinib	0.689735	0.384083	0.536909							fosinopril	0.903105	0.180942	0.542024		mepyramine	0.0269865	0.874063	0.450525
					Benzonatate	0.564591	0.507497	0.536044							efavirenz	0.998929	0.0835118	0.541221		reboxetine	0.071964	0.827586	0.449775
					Procyclidine	0.305075	0.765859	0.535467							entecavir	0.0910064	0.991435	0.541221		bicalutamide	0.697151	0.2009	0.449025
					Midazolam	0.194348	0.873126	0.533737							eprosartan	0.325482	0.755889	0.540685		mafenide	0.547226	0.350825	0.449025
					Androstenedione	0.259516	0.806228	0.532872							tacrolimus	0.748394	0.332976	0.540685		amonafide	0.833583	0.0629685	0.448276
					Meclocycline	0.431949	0.632641	0.532295							trifluoperazine	0.96788	0.11242	0.54015		nitrendipine	0.344828	0.551724	0.448276
					Epinephrine	0.704152	0.359862	0.532007							isradipine	0.398287	0.680942	0.539615		tamibarotene	0.272864	0.62069	0.446777
					Alprazolam	0.412918	0.649366	0.531142							alimemazine	0.804069	0.275161	0.539615		fipronil	0.835082	0.0569715	0.446027
					Quinethazone	0.158016	0.903114	0.530565							piroxicam	0.794433	0.282655	0.538544		talampicillin	0.445277	0.445277	0.445277
					Oxymetholone	0.17301	0.886967	0.529988							fluorometholone	0.765525	0.310493	0.538009		pioglitazone	0.392804	0.496252	0.444528
					Doxazosin	0.78316	0.27624	0.5297							mafenide	0.635974	0.440043	0.538009		cyproheptadine	0.274363	0.613193	0.443778
					Procarbazine	0.689735	0.369089	0.529412							stavudine	0.653105	0.41863	0.535867		glycopyrrolate	0.109445	0.778111	0.443778
					Lenalidomide	0.38639	0.668973	0.527682							paclitaxel	0.270878	0.798715	0.534797		cefixime	0.505247	0.38081	0.443028
					Naloxone	0.689735	0.364475	0.527105							darinaparsin	0.0867238	0.980728	0.533726		trapidil	0.635682	0.242879	0.43928
					Resorcinol	0.487313	0.566897	0.527105							oxybenzone	0.461456	0.604925	0.533191		benzydamine	0.13943	0.73913	0.43928
					Nomegestrol	0.94233	0.110727	0.526528							dihydroergotamine	0.174518	0.889722	0.53212		idarubicin	0.872564	0.00449775	0.438531
					Pemetrexed	0.510957	0.537486	0.524221							mesoridazine	0.358672	0.703426	0.531049		gemcitabine	0.775112	0.10045	0.437781
					Dicloxacillin	0.188005	0.859862	0.523933							escitalopram	0.309422	0.747323	0.528373		lestaurtinib	0.613193	0.26087	0.437031
					Amitriptyline	0.482122	0.56286	0.522491							bumetanide	0.931478	0.122056	0.526767		xaliproden	0.496252	0.377811	0.437031
					Benzydamine	0.389273	0.653403	0.521338							hydralazine	0.462527	0.588865	0.525696		terfenadine	0.802099	0.0704648	0.436282
					Prednisone	0.607266	0.432526	0.519896							probucol	0.637045	0.412206	0.524625		ergometrine	0.271364	0.601199	0.436282
					Tandutinib	0.239331	0.798731	0.519031							benzylpenicillin	0.595289	0.45182	0.523555		elesclomol	0.451274	0.41979	0.435532
					Ergometrine	0.902537	0.132641	0.517589							pentobarbital	0.561028	0.485011	0.523019		nemonapride	0.430285	0.44078	0.435532
					Halcinonide	0.640138	0.392734	0.516436							timolol	0.131692	0.914347	0.523019		spiperone	0.112444	0.758621	0.435532
					Bisacodyl	0.462514	0.566897	0.514706							pipamperone	0.718415	0.327623	0.523019		noscapine	0.0209895	0.850075	0.435532
					Mifobate	0.642445	0.38639	0.514418							primaquine	0.968951	0.0749465	0.521949		pirarubicin	0.682159	0.17991	0.431034
					Donepezil	0.670704	0.350634	0.510669							alverine	0.266595	0.773019	0.519807		vardenafil	0.395802	0.463268	0.429535
					Tomelukast	0.752018	0.268743	0.510381							beclometasone	0.0438972	0.995717	0.519807		bithionol	0.745127	0.109445	0.427286
					Mirtazapine	0.343714	0.67474	0.509227							quinethazone	0.503212	0.534261	0.518737		niacin	0.182909	0.671664	0.427286
					Escitalopram	0.71511	0.302768	0.508939							homochlorcyclizine	0.254818	0.780514	0.517666		nilutamide	0.191904	0.661169	0.426537
					Enzalutamide	0.476355	0.540946	0.508651							naftidrofuryl	0.593148	0.441113	0.517131		racecadotril	0.229385	0.622189	0.425787
					Brivanib	0.729527	0.287197	0.508362							metyrapone	0.0813704	0.95182	0.516595		exemestane	0.421289	0.427286	0.424288
					Gliquidone	0.188005	0.82872	0.508362							phentermine	0.472163	0.555675	0.513919		cinacalcet	0.311844	0.535232	0.423538
					Nialamide	0.425606	0.588235	0.50692							midostaurin	0.824411	0.200214	0.512313		diazoxide	0.197901	0.647676	0.422789
					Gatifloxacin	0.405998	0.60669	0.506344							flunarizine	0.82227	0.202355	0.512313		ezetimibe	0.830585	0.0104948	0.42054
					Primaquine	0.358131	0.651672	0.504902							bromhexine	0.760171	0.264454	0.512313		mebendazole	0.736132	0.104948	0.42054
					Riboflavin	0.670704	0.3391	0.504902							isocarboxazid	0.452891	0.570664	0.511777		hesperidin	0.406297	0.434783	0.42054
					Tranylcypromine	0.519031	0.489043	0.504037							ketoprofen	0.248394	0.775161	0.511777		thalidomide	0.103448	0.734633	0.41904
					Elesclomol	0.425606	0.580161	0.502884							norgestimate	0.752677	0.268737	0.510707		meloxicam	0.68066	0.155922	0.418291
					Rizatriptan	0.525375	0.476932	0.501153							thiostrepton	0.853319	0.167024	0.510171		dihydroergotamine	0.484258	0.352324	0.418291
					Toltrazuril	0.457324	0.542676	0.5							naltrexone	0.489293	0.528908	0.509101		cyproterone	0.167916	0.668666	0.418291
					Dinoprostone	0.377163	0.622261	0.499712							dexrazoxane	0.411135	0.607066	0.509101		lapatinib	0.136432	0.70015	0.418291
					Ranitidine	0.354095	0.645329	0.499712							sonidegib	0.85546	0.16167	0.508565		finasteride	0.127436	0.707646	0.417541
					Amuvatinib	0.787774	0.210496	0.499135							nisoxetine	0.517131	0.5	0.508565		bifemelane	0.781109	0.0524738	0.416792
					Kitasamycin	0.661476	0.335063	0.49827							rifabutin	0.413276	0.602784	0.50803		darinaparsin	0.404798	0.428786	0.416792
					Secnidazole	0.514418	0.481546	0.497982							meclocycline	0.927195	0.0867238	0.506959		cefaclor	0.403298	0.430285	0.416792
					Hydroquinidine	0.375433	0.619954	0.497693							doxazosin	0.521413	0.491435	0.506424		phenacetin	0.331334	0.502249	0.416792
					Protriptyline	0.701269	0.294118	0.497693							nizatidine	0.519272	0.493576	0.506424		ethambutol	0.581709	0.250375	0.416042
					Ethylestrenol	0.336794	0.655133	0.495963							pirenzepine	0.817987	0.192719	0.505353		benperidol	0.523238	0.305847	0.414543
					Ezetimibe	0.410035	0.580161	0.495098							clonidine	0.214133	0.796574	0.505353		nefopam	0.517241	0.310345	0.413793
					Zolpidem	0.576701	0.412918	0.49481							bergenin	0.135974	0.874732	0.505353		quinine	0.23988	0.587706	0.413793
					Rimexolone	0.535755	0.446943	0.491349							naproxol	0.861884	0.146681	0.504283		acamprosate	0.029985	0.797601	0.413793
					Tolbutamide	0.505767	0.474048	0.489908							levosulpiride	0.754818	0.252677	0.503747		carbidopa	0.634183	0.188906	0.411544
					Triprolidine	0.697809	0.28143	0.489619							reserpine	0.710921	0.296574	0.503747		vincristine	0.796102	0.0254873	0.410795
					Prednicarbate	0.207612	0.770473	0.489043							perindopril	0.222698	0.784797	0.503747		parachlorophenol	0.454273	0.367316	0.410795
					Spiperone	0.66609	0.310265	0.488178							bimatoprost	0.54818	0.458244	0.503212		mosapride	0.727136	0.0929535	0.410045
					Benproperine	0.315456	0.660323	0.487889							methylprednisolone	0.189507	0.815846	0.502677		mepacrine	0.575712	0.244378	0.410045
					Homochlorcyclizine	0.595732	0.380046	0.487889							imiquimod	0.0267666	0.978587	0.502677		nocodazole	0.565217	0.254873	0.410045
					Methysergide	0.77105	0.202999	0.487024							gatifloxacin	0.715203	0.289079	0.502141		anagrelide	0.302849	0.517241	0.410045
					Naltrexone	0.287197	0.685121	0.486159							fluticasone	0.319058	0.685225	0.502141		ozagrel	0.589205	0.229385	0.409295
					Rimantadine	0.437716	0.531719	0.484717							verapamil	0.00428266	1	0.502141		econazole	0.550225	0.266867	0.408546
					Clonidine	0.221453	0.746828	0.484141							linifanib	0.805139	0.198073	0.501606		metolazone	0.28036	0.533733	0.407046
					Foretinib	0.61188	0.355825	0.483852							amoxapine	0.762313	0.240899	0.501606		probenecid	0.0809595	0.731634	0.406297
					Metrizamide	0.920415	0.0449827	0.482699							oxaprozin	0.704497	0.297645	0.501071		teniposide	0.808096	0.0029985	0.405547
					Molindone	0.397924	0.566897	0.482411							idebenone	0.180942	0.821199	0.501071		oxaprozin	0.328336	0.481259	0.404798
					Sibutramine	0.271626	0.689735	0.480681							tianeptine	0.93469	0.0663812	0.500535		zibotentan	0.152924	0.656672	0.404798
					Flurbiprofen	0.847751	0.11188	0.479815							tranilast	0.527837	0.473233	0.500535		isocarboxazid	0.232384	0.574213	0.403298
					Eplerenone	0.812572	0.145329	0.47895							nelfinavir	0.673448	0.326552	0.5		hydrocortisone	0.118441	0.686657	0.402549
					Acebutolol	0.755479	0.198385	0.476932							buphenine	0.408994	0.591006	0.5		epirizole	0.0224888	0.781109	0.401799
					Estrone	0.510957	0.441753	0.476355							clomipramine	0.271949	0.72591	0.498929		fenbendazole	0.116942	0.685157	0.401049
					Pemoline	0.922722	0.0288351	0.475779							piperidolate	0.164882	0.832976	0.498929		vinblastine	0.598201	0.202399	0.4003
					Moclobemide	0.375433	0.576125	0.475779							solifenacin	0.205567	0.791221	0.498394		oxymetazoline	0.211394	0.589205	0.4003
					Rofecoxib	0.333333	0.616494	0.474913							betahistine	0.163812	0.831906	0.497859		ciglitazone	0.268366	0.532234	0.4003
					Latanoprost	0.418685	0.525375	0.47203							benperidol	0.609208	0.385439	0.497323		zileuton	0.656672	0.137931	0.397301
					Treprostinil	0.418685	0.525375	0.47203							mosapride	0.955032	0.0396146	0.497323		chloroxine	0.62069	0.172414	0.396552
					Nimodipine	0.203576	0.738754	0.471165							orphenadrine	0.617773	0.373662	0.495717		pirenzepine	0.514243	0.278861	0.396552
					Ondansetron	0.561707	0.376009	0.468858							flupentixol	0.738758	0.251606	0.495182		zolmitriptan	0.46027	0.332834	0.396552
					Pheniramine	0.221453	0.713379	0.467416							kitasamycin	0.535332	0.453961	0.494647		moxonidine	0.542729	0.248876	0.395802
					Methylergometrine	0.16955	0.764706	0.467128							palbociclib	0.961991	0.0267666	0.494379		donepezil	0.578711	0.211394	0.395052
					Amiloride	0.33045	0.602653	0.466551							penfluridol	0.982869	0.00535332	0.494111		dibenzepin	0.553223	0.235382	0.394303
					Ifenprodil	0.472895	0.459631	0.466263							alaproclate	0.192719	0.794433	0.493576		linsitinib	0.4003	0.388306	0.394303
					Mercaptopurine	0.567474	0.359862	0.463668							fipronil	0.87045	0.115632	0.493041		trazodone	0.293853	0.488756	0.391304
					Chlordiazepoxide	0.321223	0.60496	0.463091							formestane	0.64561	0.340471	0.493041		naltrexone	0.367316	0.415292	0.391304
					Rivaroxaban	0.810265	0.115917	0.463091							quinine	0.012848	0.973233	0.493041		terazosin	0.0509745	0.725637	0.388306
					Nicorandil	0.261822	0.657439	0.459631							ziprasidone	0.346895	0.638116	0.492505		puromycin	0.721139	0.053973	0.387556
					Rucaparib	0.514418	0.403691	0.459054							ganciclovir	0.569593	0.415418	0.492505		naproxen	0.424288	0.347826	0.386057
					Aripiprazole	0.364475	0.553057	0.458766							elvitegravir	0.367238	0.617773	0.492505		ponalrestat	0.224888	0.547226	0.386057
					Elvitegravir	0.392157	0.523068	0.457612							phenelzine	0.0653105	0.9197	0.492505		decitabine	0.124438	0.646177	0.385307
					Amylocaine	0.362745	0.55075	0.456747							argatroban	0.950749	0.0299786	0.490364		apafant	0.415292	0.353823	0.384558
					Didanosine	0.111303	0.798731	0.455017							phensuximide	0.1606	0.820128	0.490364		molsidomine	0.541229	0.224888	0.383058
					Candesartan	0.600923	0.302768	0.451845							chlortetracycline	0.00963597	0.971092	0.490364		phenazopyridine	0.568216	0.196402	0.382309
					Proxymetacaine	0.295271	0.60496	0.450115							riboflavin	0.761242	0.218415	0.489829		tolbutamide	0.601199	0.161919	0.381559
					Bupropion	0.310265	0.589389	0.449827							aprepitant	0.729122	0.249465	0.489293		perhexiline	0.667166	0.095952	0.381559
					Diltiazem	0.72203	0.174164	0.448097							nialamide	0.789079	0.188437	0.488758		nefazodone	0.52024	0.238381	0.37931
					Xaliproden	0.27624	0.613033	0.444637							cabergoline	0.851178	0.125268	0.488223		fananserin	0.244378	0.512744	0.378561
					Brimonidine	0.71511	0.171857	0.443483							haloperidol	0.305139	0.670236	0.487687		temsirolimus	0.754123	0.00149925	0.377811
					Midodrine	0.444637	0.438293	0.441465							ondansetron	0.206638	0.768737	0.487687		raltitrexed	0.0389805	0.716642	0.377811
					Gavestinel	0.878316	0.00346021	0.440888							methysergide	0.476445	0.497859	0.487152		sulconazole	0.481259	0.271364	0.376312
					Droperidol	0.711649	0.16955	0.4406							mofezolac	0.114561	0.859743	0.487152		carprofen	0.512744	0.236882	0.374813
					Minoxidil	0.392157	0.489043	0.4406							lovastatin	0.798715	0.174518	0.486617		piperidolate	0.0404798	0.704648	0.372564
					Diphenoxylate	0.230104	0.649366	0.439735							nisoldipine	0.791221	0.182013	0.486617		phenylbutazone	0.169415	0.575712	0.372564
					Dicycloverine	0.467705	0.411188	0.439446							esomeprazole	0.56424	0.407923	0.486081		deracoxib	0.653673	0.089955	0.371814
					Xylazine	0.295271	0.583622	0.439446							procyclidine	0.281585	0.689507	0.485546		methysergide	0.377811	0.362819	0.370315
					Pepstatin	0.529412	0.348328	0.43887							decitabine	0.433619	0.536403	0.485011		plinabulin	0.713643	0.0224888	0.368066
					Tropicamide	0.32699	0.55075	0.43887							pheniramine	0.423983	0.546039	0.485011		prednicarbate	0.313343	0.421289	0.367316
					Metixene	0.525375	0.351788	0.438581							tofacitinib	0.155246	0.814775	0.485011		olopatadine	0.209895	0.523238	0.366567
					Diclofenac	0.295271	0.580161	0.437716							temefos	0.842612	0.126338	0.484475		vincamine	0.181409	0.548726	0.365067
					Metoclopramide	0.60496	0.269896	0.437428							floxuridine	0.663812	0.305139	0.484475		capecitabine	0.0974513	0.629685	0.363568
					Tracazolate	0.745675	0.129181	0.437428							benzbromarone	0.703426	0.263383	0.483405		aniracetam	0.413793	0.313343	0.363568
					Remoxipride	0.126298	0.746828	0.436563							aliskiren	0.691649	0.27409	0.482869		pipamperone	0.428786	0.295352	0.362069
					Tenidap	0.434833	0.438293	0.436563							flunisolide	0.671306	0.293362	0.482334		clomipramine	0.017991	0.706147	0.362069
					Caffeine	0.661476	0.207036	0.434256							tadalafil	0.496788	0.466809	0.481799		fenobam	0.610195	0.110945	0.36057
					Mephentermine	0.380623	0.485582	0.433103							fexofenadine	0.0503212	0.912206	0.481263		ruxolitinib	0.223388	0.497751	0.36057
					Molsidomine	0.28143	0.583622	0.432526							sumatriptan	0.327623	0.633833	0.480728		benzoxiquine	0.458771	0.262369	0.36057
					Cefotaxime	0.288927	0.574394	0.431661							ranolazine	0.156317	0.805139	0.480728		risperidone	0.566717	0.151424	0.35907
					Lidocaine	0.777393	0.0847751	0.431084							cinacalcet	0.118844	0.83833	0.478587		pheniramine	0.596702	0.121439	0.35907
					Timolol	0.206459	0.649366	0.427912							ciprofibrate	0.604925	0.347966	0.476445		flumazenil	0.0929535	0.625187	0.35907
					Ranolazine	0.175317	0.680507	0.427912							hinokitiol	0.780514	0.171306	0.47591		nafcillin	0.548726	0.164918	0.356822
					Flumazenil	0.192042	0.663206	0.427624							altretamine	0.251606	0.699143	0.475375		bisoprolol	0.00149925	0.712144	0.356822
					Glycopyrrolate	0.307958	0.54729	0.427624							dicloxacillin	0.814775	0.133833	0.474304		quinidine	0.485757	0.226387	0.356072
					Quinisocaine	0.462514	0.388697	0.425606							mercaptopurine	0.570664	0.377944	0.474304		clonidine	0.0104948	0.701649	0.356072
					Dihydroergotamine	0.221453	0.628604	0.425029							terfenadine	0.901499	0.0449679	0.473233		benzthiazide	0.215892	0.493253	0.354573
					Bicalutamide	0.365629	0.483276	0.424452							lobeline	0.00642398	0.940043	0.473233		diloxanide	0.208396	0.494753	0.351574
					Dapsone	0.431949	0.416955	0.424452							tramadol	0.186296	0.756959	0.471627		glipizide	0.616192	0.0854573	0.350825
					Zafirlukast	0.482122	0.366205	0.424164							niridazole	0.178801	0.763383	0.471092		amantadine	0.269865	0.424288	0.347076
					Clomipramine	0.312572	0.529412	0.420992							plinabulin	0.904711	0.0342612	0.469486		thiotepa	0.236882	0.455772	0.346327
					Apafant	0.418685	0.422722	0.420704							clioquinol	0.00749465	0.931478	0.469486		ibudilast	0.389805	0.29985	0.344828
					Ibrutinib	0.371972	0.469435	0.420704							everolimus	0.916488	0.0192719	0.46788		naftidrofuryl	0.11994	0.568216	0.344078
					Voriconazole	0.248558	0.592849	0.420704							rucaparib	0.407923	0.527837	0.46788		practolol	0.25937	0.425787	0.342579
					Iloperidone	0.199539	0.641292	0.420415							oxcarbazepine	0.295503	0.639186	0.467345		budesonide	0.161919	0.521739	0.341829
					Oxymetazoline	0.581315	0.259516	0.420415							clomethiazole	0.334047	0.599572	0.466809		rifapentine	0.388306	0.292354	0.34033
					Anagrelide	0.217416	0.622261	0.419839							disulfiram	0.841542	0.0910064	0.466274		oxfendazole	0.170915	0.508246	0.33958
					Griseofulvin	0.472895	0.363322	0.418108							maraviroc	0.01606	0.915418	0.465739		nelfinavir	0.352324	0.316342	0.334333
					Altretamine	0.0991926	0.736448	0.41782							salmeterol	0.571734	0.359743	0.465739		lamotrigine	0.338831	0.323838	0.331334
					Tegafur	0.77451	0.0588235	0.416667							flucytosine	0.528908	0.40257	0.465739		dioxybenzone	0.493253	0.166417	0.329835
					Hymecromone	0.10842	0.724337	0.416378							atomoxetine	0.662741	0.265525	0.464133		triamcinolone	0.266867	0.392804	0.329835
					Diazoxide	0.321223	0.509804	0.415513							milnacipran	0.685225	0.243041	0.464133		ornidazole	0.374813	0.28036	0.327586
					Nemonapride	0.410035	0.416955	0.413495							valsartan	0.137045	0.79015	0.463597		meptazinol	0.00449775	0.650675	0.327586
					Reserpine	0.632065	0.194925	0.413495							tolterodine	0.133833	0.793362	0.463597		mifepristone	0.287856	0.364318	0.326087
					Benazepril	0.107266	0.719146	0.413206							dilazep	0.600642	0.325482	0.463062		tinidazole	0.347826	0.302849	0.325337
					Topiramate	0.684544	0.138408	0.411476							goserelin	0.410064	0.514989	0.462527		remoxipride	0.617691	0.029985	0.323838
					Carbetocin	0.360438	0.461938	0.411188							olanzapine	0.0117773	0.913276	0.462527		mebeverine	0.461769	0.185907	0.323838
					Labetalol	0.349481	0.471742	0.410611							ubenimex	0.22591	0.698073	0.461991		clopidogrel	0.253373	0.391304	0.322339
					Repaglinide	0.544983	0.272203	0.408593							pregnenolone	0.463597	0.460385	0.461991		amsacrine	0.625187	0.017991	0.321589
					Estriol	0.482122	0.332757	0.407439							motesanib	0.507495	0.416488	0.461991		pergolide	0.472264	0.170915	0.321589
					Methandriol	0.27624	0.537486	0.406863							bisoprolol	0.444325	0.478587	0.461456		dolasetron	0.227886	0.412294	0.32009
					Orciprenaline	0.367935	0.444637	0.406286							gemcitabine	0.875803	0.0471092	0.461456		flupentixol	0.563718	0.0764618	0.32009
					Loratadine	0.315456	0.49654	0.405998							pepstatin	0.753747	0.168094	0.460921		naphazoline	0.077961	0.56072	0.31934
					Bepridil	0.532295	0.278547	0.405421							dantron	0.369379	0.552463	0.460921		cefotiam	0.121439	0.515742	0.318591
					Capecitabine	0.569204	0.240484	0.404844							kawain	0.513919	0.406852	0.460385		auranofin	0.407796	0.227886	0.317841
					Acarbose	0.61188	0.197232	0.404556							alfuzosin	0.481799	0.438972	0.460385		omeprazole	0.053973	0.58021	0.317091
					Practolol	0.72203	0.0847751	0.403403							tizanidine	0.763383	0.155246	0.459315		felbamate	0.325337	0.307346	0.316342
					Meloxicam	0.145329	0.660323	0.402826							halometasone	0.101713	0.816916	0.459315		coumarin	0.0344828	0.596702	0.315592
					Cyclopentolate	0.697809	0.107266	0.402537							praziquantel	0.601713	0.315846	0.458779		nifedipine	0.614693	0.005997	0.310345
					Clemastine	0.288927	0.514994	0.401961							pilocarpine	0.582441	0.335118	0.458779		altrenogest	0.149925	0.46027	0.305097
					Clofarabine	0.529412	0.273356	0.401384							vinpocetine	0.59636	0.319058	0.457709		colforsin	0.0644678	0.545727	0.305097
					Diloxanide	0.537486	0.263552	0.400519							zidovudine	0.464668	0.449679	0.457173		tolmetin	0.44078	0.167916	0.304348
					Primidone	0.346597	0.454441	0.400519							rofecoxib	0.350107	0.56424	0.457173		granisetron	0.217391	0.389805	0.303598
					Pirfenidone	0.476355	0.322953	0.399654							dasatinib	0.297645	0.605996	0.45182		lamivudine	0.316342	0.284858	0.3006
					Artemether	0.190311	0.600923	0.395617							mocetinostat	0.792291	0.111349	0.45182		nilotinib	0.418291	0.181409	0.29985
					Zuclopenthixol	0.71511	0.0761246	0.395617							cetirizine	0.674518	0.228051	0.451285		lopinavir	0.277361	0.314843	0.296102
					Moxonidine	0.253749	0.534602	0.394175							quinisocaine	0.376874	0.524625	0.450749		cilnidipine	0.527736	0.0584708	0.293103
					Levonorgestrel	0.351788	0.435986	0.393887							thiocolchicoside	0.364026	0.535332	0.449679		cefotaxime	0.265367	0.32084	0.293103
					Pseudoephedrine	0.462514	0.324106	0.39331							menadione	0.686296	0.211991	0.449143		caffeine	0.464768	0.116942	0.290855
					Thiocolchicoside	0.15917	0.626298	0.392734							diphenhydramine	0.388651	0.508565	0.448608		irsogladine	0.148426	0.416792	0.282609
					Scopolamine	0.248558	0.532872	0.390715							homosalate	0.700214	0.194861	0.447537		maprotiline	0.343328	0.22039	0.281859
					Sotalol	0.431949	0.343137	0.387543							pirfenidone	0.0471092	0.847966	0.447537		imiquimod	0.298351	0.265367	0.281859
					Halometasone	0.295271	0.476932	0.386101							zalcitabine	0.349036	0.544968	0.447002		ropivacaine	0.37931	0.182909	0.281109
					Formestane	0.39504	0.376009	0.385525							nitrazepam	0.48394	0.410064	0.447002		carbinoxamine	0.0689655	0.490255	0.27961
					Racecadotril	0.453864	0.312572	0.383218							trazodone	0.243041	0.649893	0.446467		loxapine	0.115442	0.442279	0.278861
					Linopirdine	0.212803	0.553057	0.38293							prednisone	0.599572	0.292291	0.445931		phenelzine	0.394303	0.163418	0.278861
					Piperacetazine	0.625144	0.140715	0.38293							rimantadine	0.650964	0.234475	0.442719		mexiletine	0.104948	0.451274	0.278111
					Ziprasidone	0.0876586	0.677624	0.382641							danoprevir	0.00856531	0.876874	0.442719		doxapram	0.0089955	0.53973	0.274363
					Darinaparsin	0.521338	0.242791	0.382065							pramipexole	0.699143	0.184154	0.441649		estropipate	0.14093	0.406297	0.273613
					Lorazepam	0.487313	0.27105	0.379181							spectinomycin	0.316916	0.56531	0.441113		mepivacaine	0.361319	0.184408	0.272864
					Doxylamine	0.118224	0.638985	0.378604							probenecid	0.223769	0.658458	0.441113		diflorasone	0.190405	0.343328	0.266867
					Spectinomycin	0.0542099	0.702422	0.378316							lestaurtinib	0.864026	0.0171306	0.440578		desoxycortone	0.497751	0.0314843	0.264618
					Mafenide	0.253749	0.50173	0.377739							levocetirizine	0.0920771	0.789079	0.440578		parbendazole	0.32084	0.203898	0.262369
					Disopyramide	0.348328	0.406574	0.377451							nimetazepam	0.0342612	0.846895	0.440578		dexketoprofen	0.263868	0.25937	0.261619
					Melperone	0.55248	0.201845	0.377163							sulfasalazine	0.573876	0.30621	0.440043		afatinib	0.281859	0.241379	0.261619
					Mofezolac	0.689735	0.0645905	0.377163							meropenem	0.0717345	0.808351	0.440043		fenoterol	0.401799	0.11994	0.26087
					Mosapride	0.418685	0.335063	0.376874							niclosamide	0.872591	0.00428266	0.438437		talipexole	0.358321	0.158921	0.258621
					Urapidil	0.615917	0.137255	0.376586							estropipate	0.235546	0.640257	0.437901		alvocidib	0.373313	0.14093	0.257121
					Ibuprofen	0.55248	0.199539	0.376009							semaxanib	0.647752	0.226981	0.437366		resorcinol	0.172414	0.341829	0.257121
					Fenoldopam	0.44925	0.299885	0.374567							tinidazole	0.0738758	0.799786	0.436831		cyclopentolate	0.035982	0.472264	0.254123
					Buphenine	0.491349	0.256055	0.373702							chloroquine	0.00321199	0.87045	0.436831		acyclovir	0.16042	0.346327	0.253373
					Mesoridazine	0.539792	0.207036	0.373414							nevirapine	0.0556745	0.817987	0.436831		pirenperone	0.476762	0.0284858	0.252624
					Phenytoin	0.704152	0.0426759	0.373414							levocabastine	0.17666	0.695931	0.436296		alaproclate	0.110945	0.383808	0.247376
					Palonosetron	0.33045	0.415225	0.372837							pantoprazole	0.0963597	0.769807	0.433084		bemesetron	0.409295	0.083958	0.246627
					Naproxen	0.49654	0.246828	0.371684							chlorthalidone	0.0931478	0.771949	0.432548		atomoxetine	0.131934	0.355322	0.243628
					Cefatrizine	0.418685	0.319493	0.369089							metolazone	0.796574	0.0674518	0.432013		oxibendazole	0.436282	0.0434783	0.23988
					Theophylline	0.217416	0.518454	0.367935							diazepam	0.310493	0.551392	0.430942		phenformin	0.151424	0.328336	0.23988
					Oxybutynin	0.544983	0.187428	0.366205							cyclophosphamide	0.589936	0.270878	0.430407		somatostatin	0.245877	0.232384	0.23913
					Isocarboxazid	0.444637	0.286044	0.36534							itopride	0.630621	0.230193	0.430407		modafinil	0.196402	0.281859	0.23913
					Benzatropine	0.271626	0.457901	0.364764							triclosan	0.598501	0.262313	0.430407		citalopram	0.205397	0.268366	0.236882
					Ketotifen	0.318339	0.408881	0.36361							linsitinib	0.159529	0.697002	0.428266		triflupromazine	0.433283	0.0374813	0.235382
					Loxoprofen	0.539792	0.183391	0.361592							devazepide	0.835118	0.0203426	0.42773		trimetozine	0.101949	0.365817	0.233883
					Nizatidine	0.230104	0.489043	0.359573							ruxolitinib	0.608137	0.246253	0.427195		acadesine	0.0764618	0.386807	0.231634
					Tolmetin	0.102076	0.616494	0.359285							imipramine	0.441113	0.413276	0.427195		piretanide	0.386807	0.0749625	0.230885
					Ritonavir	0.462514	0.250288	0.356401							loteprednol	0.793362	0.0599572	0.42666		diethylstilbestrol	0.317841	0.136432	0.227136
					Trimethobenzamide	0.356401	0.355825	0.356113							midodrine	0.366167	0.487152	0.42666		erythromycin	0.283358	0.169415	0.226387
					Rabeprazole	0.491349	0.2203	0.355825							latanoprost	0.211991	0.641328	0.42666		tibolone	0.251874	0.1994	0.225637
					Tipifarnib	0.525375	0.178201	0.351788							oxibendazole	0.405782	0.445396	0.425589		rofecoxib	0.0854573	0.361319	0.223388
					Cortisone	0.33045	0.367935	0.349193							oxybutynin	0.488223	0.361884	0.425054		pimozide	0.385307	0.0509745	0.218141
					Imipramine	0.342561	0.353518	0.348039							ofloxacin	0.33833	0.511777	0.425054		dobutamine	0.289355	0.145427	0.217391
					Parecoxib	0.549596	0.144175	0.346886							asiaticoside	0.58137	0.267666	0.424518		levonorgestrel	0.089955	0.334333	0.212144
					Nefazodone	0.362745	0.331027	0.346886							etomidate	0.147752	0.701285	0.424518		pentoxifylline	0.0869565	0.337331	0.212144
					Chlortetracycline	0.557093	0.136101	0.346597							anastrozole	0.695931	0.152034	0.423983		levocabastine	0.163418	0.257871	0.210645
					Parachlorophenol	0.135525	0.55767	0.346597							pirlindole	0.165953	0.67666	0.421306		nisoxetine	0.296852	0.122939	0.209895
					Clomethiazole	0.148789	0.539792	0.344291							tegaserod	0.807281	0.0278373	0.417559		ribavirin	0.143928	0.269865	0.206897
					Enalapril	0.44925	0.237601	0.343426							cefotiam	0.265525	0.569593	0.417559		cladribine	0.329835	0.0809595	0.205397
					Procaterol	0.0940023	0.591696	0.342849							ropinirole	0.173448	0.66167	0.417559		ixazomib	0.337331	0.0734633	0.205397
					Terconazole	0.243368	0.441753	0.342561							quetiapine	0.744111	0.0888651	0.416488		riluzole	0.157421	0.247376	0.202399
					Carprofen	0.595732	0.0865052	0.341119							benzoxiquine	0.382227	0.448608	0.415418		fenofibrate	0.0314843	0.370315	0.2009
					Tropisetron	0.38639	0.295848	0.341119							clofazimine	0.299786	0.529979	0.414882		venlafaxine	0.308846	0.0914543	0.20015
					Aminoglutethimide	0.508651	0.171857	0.340254							tenoxicam	0.268737	0.558887	0.413812		hydroquinidine	0.206897	0.190405	0.198651
					Clioquinol	0.444637	0.234141	0.339389							zonisamide	0.0985011	0.729122	0.413812		fostamatinib	0.230885	0.16042	0.195652
					Physostigmine	0.341407	0.332757	0.337082							proxymetacaine	0.391863	0.43469	0.413276		picotamide	0.0164918	0.374813	0.195652
					Lopinavir	0.441176	0.231257	0.336217							terbutaline	0.00107066	0.82334	0.412206		meclocycline	0.134933	0.253373	0.194153
					Entecavir	0.352941	0.317186	0.335063							thiethylperazine	0.491435	0.329764	0.4106		elvitegravir	0.178411	0.208396	0.193403
					Cycloserine	0.542099	0.125721	0.33391							brompheniramine	0.638116	0.17666	0.407388		ondansetron	0.278861	0.106447	0.192654
					Diazepam	0.380623	0.284314	0.332468							carbetocin	0.442184	0.369379	0.405782		clofarabine	0.322339	0.0554723	0.188906
					Domperidone	0.284314	0.380046	0.33218							irbesartan	0.566381	0.245182	0.405782		fenoldopam	0.0329835	0.344828	0.188906
					Modafinil	0.143599	0.518454	0.331027							terazosin	0.0396146	0.770878	0.405246		nortriptyline	0.173913	0.191904	0.182909
					Ornidazole	0.517301	0.142445	0.329873							mupirocin	0.429336	0.379015	0.404176		rimexolone	0.125937	0.233883	0.17991
					Dioxybenzone	0.50173	0.158016	0.329873							troxipide	0.336188	0.471092	0.40364		gatifloxacin	0.257871	0.0944528	0.176162
					Rilmenidine	0.378316	0.28143	0.329873							acebutolol	0.103854	0.702355	0.403105		procaterol	0.023988	0.326837	0.175412
					Verteporfin	0.230104	0.429066	0.329585							atovaquone	0.286938	0.518201	0.40257		ticlopidine	0.248876	0.0989505	0.173913
					Estropipate	0.212803	0.441753	0.327278							triflupromazine	0.721627	0.0813704	0.401499		cediranib	0.212894	0.133433	0.173163
					Phenylbutazone	0.487313	0.16609	0.326701							zibotentan	0.0481799	0.754818	0.401499		erlotinib	0.128936	0.212894	0.170915
					Metolazone	0.226067	0.422722	0.324394							irsogladine	0.615632	0.185225	0.400428		dantron	0.323838	0.0164918	0.170165
					Phenazopyridine	0.428489	0.2203	0.324394							ropivacaine	0.578158	0.221627	0.399893		flutamide	0.202399	0.134933	0.168666
					Thiethylperazine	0.168397	0.478662	0.323529							fluvoxamine	0.395075	0.40364	0.399358		fexofenadine	0.137931	0.197901	0.167916
					Cefixime	0.397924	0.247982	0.322953							ketotifen	0.341542	0.457173	0.399358		diphenidol	0.254873	0.077961	0.166417
					Loxapine	0.284314	0.359862	0.322088							altrenogest	0.689507	0.108137	0.398822		fluconazole	0.05997	0.272864	0.166417
					Nicotine	0.203576	0.434833	0.319204							prednicarbate	0.722698	0.0717345	0.397216		cinnarizine	0.2009	0.128936	0.164918
					Piribedil	0.291811	0.346021	0.318916							demeclocycline	0.210921	0.583512	0.397216		bisacodyl	0.0254873	0.304348	0.164918
					Azasetron	0.264129	0.372549	0.318339							prothionamide	0.605996	0.186296	0.396146		diclofenac	0.0824588	0.245877	0.164168
					Lofexidine	0.367935	0.263552	0.315744							deracoxib	0.105996	0.683084	0.39454		ketorolac	0.130435	0.193403	0.161919
					Devazepide	0.27624	0.353518	0.314879							teicoplanin	0.278373	0.510707	0.39454		axitinib	0.235382	0.0884558	0.161919
					Ticlopidine	0.467705	0.160323	0.314014							tipifarnib	0.375803	0.411135	0.393469		phenoxybenzamine	0.247376	0.0689655	0.158171
					Trazodone	0.50173	0.120531	0.31113							nimesulide	0.537473	0.248394	0.392934		amiodarone	0.164918	0.146927	0.155922
					Eugenol	0.16609	0.455594	0.310842							pergolide	0.289079	0.495717	0.392398		enobosarm	0.0944528	0.214393	0.154423
					Pentoxifylline	0.259516	0.362168	0.310842							nicardipine	0.529979	0.254818	0.392398		nimesulide	0.166417	0.130435	0.148426
					Epirizole	0.33564	0.284314	0.309977							physostigmine	0.64454	0.139186	0.391863		rolitetracycline	0.0029985	0.290855	0.146927
					Metformin	0.467705	0.151672	0.309689							thalidomide	0.0331906	0.748394	0.390792		phentolamine	0.0734633	0.218891	0.146177
					Dextromethorphan	0.268166	0.348328	0.308247							practolol	0.217345	0.563169	0.390257		metoclopramide	0.113943	0.175412	0.144678
					Pindolol	0.212803	0.403691	0.308247							palonosetron	0.0728051	0.707709	0.390257		formestane	0.065967	0.215892	0.14093
					Vincamine	0.583622	0.0317186	0.30767							omeprazole	0.0535332	0.726981	0.390257		celecoxib	0.0989505	0.173913	0.136432
					Iloprost	0.27624	0.337947	0.307093							valdecoxib	0.75803	0.0214133	0.389722		isotretinoin	0.218891	0.0389805	0.128936
					Selegiline	0.389273	0.22376	0.306517							ceforanide	0.32334	0.455032	0.389186		norgestimate	0.0794603	0.178411	0.128936
					Cinnarizine	0.323529	0.288927	0.306228							moxonidine	0.473233	0.304069	0.388651		vinorelbine	0.185907	0.0644678	0.125187
					Demeclocycline	0.401384	0.210496	0.30594							daunorubicin	0.373662	0.401499	0.38758		linopirdine	0.158921	0.0869565	0.122939
					Coumarin	0.544983	0.0645905	0.304787							bupropion	0.345824	0.428266	0.387045		terconazole	0.0914543	0.13943	0.115442
					Lofepramine	0.143599	0.464821	0.30421							felbamate	0.0289079	0.745182	0.387045		voriconazole	0.10045	0.127436	0.113943
					Cytarabine	0.176471	0.429066	0.302768							methimazole	0.337259	0.433619	0.385439		trimethobenzamide	0.154423	0.071964	0.113193
					Betahistine	0.397924	0.207036	0.30248							dydrogesterone	0.203426	0.567452	0.385439		motesanib	0.0554723	0.149925	0.102699
					Ambroxol	0.355248	0.249135	0.302191							puromycin	0.756959	0.012848	0.384904		warfarin	0.0374813	0.152924	0.0952024
					Oxprenolol	0.139562	0.463668	0.301615							aminoglutethimide	0.252677	0.517131	0.384904		cilastatin	0.0704648	0.112444	0.0914543
					Benactyzine	0.0957324	0.507497	0.301615							meloxicam	0.646681	0.120985	0.383833		entecavir	0.005997	0.176912	0.0914543
					Doxycycline	0.410035	0.190888	0.300461							levcromakalim	0.504283	0.259101	0.381692		terguride	0.0149925	0.154423	0.0847076
					Perindopril	0.199539	0.401384	0.300461							teniposide	0.746253	0.01606	0.381156		metoprolol	0.047976	0.118441	0.0832084
					Hyoscyamine	0.437716	0.16263	0.300173							azasetron	0.11349	0.648822	0.381156		brinzolamide	0.011994	0.143928	0.077961
					Nevirapine	0.00807382	0.590542	0.299308							aniracetam	0.0888651	0.669165	0.379015		primidone	0.122939	0.0269865	0.0749625
					Resmethrin	0.170704	0.425606	0.298155							tetrabenazine	0.0182013	0.735546	0.376874		disopyramide	0.0194903	0.125937	0.0727136
					Medetomidine	0.521338	0.0738178	0.297578							zolmitriptan	0.139186	0.614561	0.376874		nateglinide	0.0629685	0.0794603	0.0712144
					Zileuton	0.196655	0.396194	0.296424							guaifenesin	0.37045	0.381156	0.375803		chlorambucil	0.0584708	0.0674663	0.0629685
					Cyclopenthiazide	0.132641	0.459631	0.296136							metoclopramide	0.245182	0.505353	0.375268		vorinostat	0.106447	0.0134933	0.05997
					Cinacalcet	0.384083	0.207036	0.295559							primidone	0.236617	0.512848	0.374732		epirubicin	0.0614693	0.0494753	0.0554723
					Terbutaline	0.268166	0.321223	0.294694							buspirone	0.195931	0.553533	0.374732		belinostat	0.0569715	0.047976	0.0524738
					Norgestrel	0.0219146	0.566897	0.294406							methoxsalen	0.539615	0.207709	0.373662		masitinib	0.041979	0.05997	0.0509745
					Amisulpride	0.171857	0.414072	0.292964							gavestinel	0.0417559	0.705567	0.373662		nalbuphine	0.0284858	0.0464768	0.0374813
					Cyproterone	0.360438	0.22549	0.292964							bosentan	0.230193	0.51606	0.373126		rucaparib	0.0464768	0.00824588	0.0273613
					Famciclovir	0.27624	0.307958	0.292099							dexketoprofen	0.714133	0.0289079	0.37152		panobinostat	0.0434783	0.00824588	0.0258621
					Talampicillin	0.192042	0.391003	0.291522							rifapentine	0.6606	0.0824411	0.37152		gavestinel	0.0134933	0.023988	0.0187406
					Finasteride	0.38639	0.194925	0.290657							midazolam	0.607066	0.132762	0.369914		pyrimethamine	0.00749625	0.011994	0.00974513
					Tolazoline	0.428489	0.149366	0.288927							moexipril	0.102784	0.637045	0.369914
					Ubenimex	0.554787	0.0230681	0.288927							phenoxybenzamine	0.43576	0.302998	0.369379
					Cabergoline	0.482122	0.094579	0.288351							pidotimod	0.119914	0.616702	0.368308
					Dobutamine	0.243368	0.329296	0.286332							ponalrestat	0.622056	0.11349	0.367773
					Articaine	0.121684	0.450404	0.286044							sertaconazole	0.264454	0.470021	0.367238
					Dantron	0.256632	0.314879	0.285755							pirarubicin	0.220557	0.513919	0.367238
					Mephenytoin	0.118224	0.446943	0.282584							bithionol	0.697002	0.0364026	0.366702
					Piperidolate	0.135525	0.429066	0.282295							mepacrine	0.446467	0.286938	0.366702
					Hinokitiol	0.174164	0.38985	0.282007							diloxanide	0.639186	0.0920771	0.365632
					Alosetron	0.235294	0.326413	0.280854							prednisolone	0.534261	0.195931	0.365096
					Cetirizine	0.259516	0.299885	0.2797							tolmetin	0.229122	0.501071	0.365096
					Terbinafine	0.44925	0.109573	0.279412							clofarabine	0.719486	0.00856531	0.364026
					Pantoprazole	0.155709	0.397924	0.276817							actarit	0.0952891	0.632762	0.364026
					Lobendazole	0.444637	0.107266	0.275952							carprofen	0.0353319	0.691649	0.36349
					Montelukast	0.179931	0.371396	0.275663							thiotepa	0.683084	0.0428266	0.362955
					Glipizide	0.3391	0.212226	0.275663							epirubicin	0.62955	0.0952891	0.36242
					Hydroflumethiazide	0.126298	0.422722	0.27451							veliparib	0.479657	0.239829	0.359743
					Bumetanide	0.0392157	0.507497	0.273356							spironolactone	0.35546	0.364026	0.359743
					Amoxicillin	0.525375	0.0196078	0.272491							cilnidipine	0.680942	0.0353319	0.358137
					Zonisamide	0.248558	0.292964	0.270761							etoposide	0.634904	0.0802998	0.357602
					Guaifenesin	0.470588	0.0686275	0.269608							irinotecan	0.705567	0.00963597	0.357602
					Dantrolene	0.226067	0.312572	0.269319							loreclezole	0.557816	0.156317	0.357066
					Clozapine	0.286044	0.252018	0.269031							fenoldopam	0.41863	0.294433	0.356531
					Fluconazole	0.248558	0.288927	0.268743							captopril	0.0578158	0.653105	0.35546
					Pipamperone	0.0357555	0.493656	0.264706							nandrolone	0.244111	0.464668	0.35439
					Benidipine	0.346597	0.178201	0.262399							treprostinil	0.226981	0.481799	0.35439
					Stiripentol	0.121684	0.399077	0.260381							elesclomol	0.0824411	0.626338	0.35439
					Trimebutine	0.482122	0.0363322	0.259227							donepezil	0.649893	0.0578158	0.353854
					Dolasetron	0.208766	0.306228	0.257497							apafant	0.428266	0.279443	0.353854
					Aniracetam	0.405998	0.107266	0.256632							tolazoline	0.169165	0.538544	0.353854
					Ethotoin	0.239331	0.266436	0.252884							azathioprine	0.667024	0.0374732	0.352248
					Methazolamide	0.0288351	0.475202	0.252018							edaravone	0.432548	0.271949	0.352248
					Buflomedil	0.00692042	0.49654	0.25173							zolpidem	0.184154	0.519272	0.351713
					Bosentan	0.0530565	0.450404	0.25173							tranylcypromine	0.0685225	0.634904	0.351713
					Amodiaquine	0.221453	0.28143	0.251442							nabumetone	0.153105	0.547109	0.350107
					Ampiroxicam	0.203576	0.297578	0.250577							felodipine	0.130621	0.568522	0.349572
					Nifurtimox	0.0940023	0.403691	0.248847							bifemelane	0.53212	0.163812	0.347966
					Famotidine	0.401384	0.0934256	0.247405							proguanil	0.317987	0.375803	0.346895
					Carteolol	0.256632	0.237601	0.247116							prilocaine	0.269807	0.423983	0.346895
					Olmesartan	0.0276817	0.461938	0.24481							tolcapone	0.0631692	0.62848	0.345824
					Oxcarbazepine	0.253749	0.234141	0.243945							cefuroxime	0.213062	0.477516	0.345289
					Riluzole	0.1609	0.326413	0.243656							marbofloxacin	0.216274	0.472163	0.344218
					Haloperidol	0.392157	0.0911188	0.241638							isotretinoin	0.389722	0.295503	0.342612
					Memantine	0.199539	0.278547	0.239043							lonidamine	0.100642	0.584582	0.342612
					Talniflumate	0.132641	0.343137	0.237889							glycopyrrolate	0.455032	0.229122	0.342077
					Cetraxate	0.305075	0.16782	0.236448							famotidine	0.62848	0.0556745	0.342077
					Tofacitinib	0.401384	0.0703576	0.235871							temsirolimus	0.659529	0.0235546	0.341542
					Metronidazole	0.123991	0.344867	0.234429							norgestrel	0.458244	0.223769	0.341006
					Lamivudine	0.371972	0.0957324	0.233852							selamectin	0.670236	0.0107066	0.340471
					Benzoxiquine	0.312572	0.151672	0.232122							gemfibrozil	0.426124	0.253747	0.339936
					Nafcillin	0.418685	0.0438293	0.231257							bifonazole	0.4197	0.25803	0.338865
					Fenobam	0.184544	0.27624	0.230392							nicotine	0.559957	0.114561	0.337259
					Pirlindole	0.1609	0.299885	0.230392							epirizole	0.326552	0.345824	0.336188
					Isoxicam	0.118224	0.34083	0.229527							dinoprostone	0.553533	0.117773	0.335653
					Etifenin	0.370242	0.0818916	0.226067							febuxostat	0.307281	0.362955	0.335118
					Isradipine	0.323529	0.128028	0.225779							amsacrine	0.665953	0.00321199	0.334582
					Brinzolamide	0.071511	0.380046	0.225779							pirenperone	0.368308	0.300857	0.334582
					Trapidil	0.0853518	0.366205	0.225779							alprazolam	0.643469	0.0246253	0.334047
					Bemesetron	0.0403691	0.408881	0.224625							loxapine	0.200214	0.46788	0.334047
					Raltegravir	0.235294	0.213956	0.224625							secnidazole	0.0620985	0.59743	0.329764
					Clocortolone	0.152249	0.295848	0.224048							levofloxacin	0.449679	0.208779	0.329229
					Propafenone	0.27624	0.171857	0.224048							triclabendazole	0.365096	0.291221	0.328158
					Pentobarbital	0.317186	0.124567	0.220877							erlotinib	0.447537	0.206638	0.327088
					Alfuzosin	0.111303	0.329296	0.2203							tropicamide	0.27409	0.380086	0.327088
					Letrozole	0.309112	0.131488	0.2203							gabexate	0.502141	0.150964	0.326552
					Chloramphenicol	0.221453	0.217993	0.219723							artesunate	0.332976	0.316916	0.324946
					Alfaxalone	0.0645905	0.370242	0.217416							crotamiton	0.219486	0.430407	0.324946
					Flupentixol	0.129758	0.304498	0.217128							cefpodoxime	0.445396	0.203426	0.324411
					Cilastatin	0.111303	0.317186	0.214245							saquinavir	0.204497	0.442184	0.32334
					Quinapril	0.268166	0.160323	0.214245							finasteride	0.313704	0.331906	0.322805
					Phentermine	0.212803	0.213956	0.213379							valaciclovir	0.0835118	0.562099	0.322805
					Tianeptine	0.239331	0.185698	0.212514							benzydamine	0.474304	0.169165	0.321734
					Acepromazine	0.0322953	0.38293	0.207612							pindolol	0.122056	0.520343	0.321199
					Vinpocetine	0.33045	0.0801615	0.205306							capecitabine	0.0385439	0.603854	0.321199
					Ozagrel	0.147636	0.261822	0.204729							riluzole	0.404711	0.236617	0.320664
					Tinidazole	0.290657	0.1188	0.204729							ramipril	0.359743	0.276231	0.317987
					Busulfan	0.114187	0.291811	0.202999							doxylamine	0.183084	0.452891	0.317987
					Prazosin	0.248558	0.156863	0.20271							venlafaxine	0.224839	0.408994	0.316916
					Tizanidine	0.300461	0.0991926	0.199827							aripiprazole	0.554604	0.0738758	0.31424
					Dibenzepin	0.0807382	0.317186	0.198962							vincamine	0.550321	0.0770878	0.313704
					Diethylcarbamazine	0.243368	0.153979	0.198674							bromfenac	0.201285	0.425054	0.313169
					Latrepirdine	0.319493	0.077278	0.198385							fenretinide	0.563169	0.0620985	0.312634
					Zidovudine	0.141292	0.254325	0.197809							papaverine	0.544968	0.0792291	0.312099
					Hexylresorcinol	0.167243	0.22722	0.197232							belinostat	0.61242	0.0117773	0.312099
					Indapamide	0.163783	0.229527	0.196655							azelastine	0.40364	0.217345	0.310493
					Sulfacetamide	0.151096	0.240484	0.19579							dioxybenzone	0.551392	0.0685225	0.309957
					Gemfibrozil	0.0784314	0.309112	0.193772							desoxycortone	0.362955	0.256959	0.309957
					Idelalisib	0.141292	0.245675	0.193483							triamterene	0.158458	0.459315	0.308887
					Valsartan	0.0911188	0.290657	0.190888							enobosarm	0.0513919	0.566381	0.308887
					Proguanil	0.268166	0.113033	0.1906							afatinib	0.555675	0.0610278	0.308351
					Milrinone	0.226067	0.147059	0.186563							mitoxantrone	0.591006	0.0224839	0.306745
					Benzthiazide	0.132641	0.234141	0.183391							tetracycline	0.0760171	0.531049	0.303533
					Aprepitant	0.183391	0.182238	0.182814							rivaroxaban	0.0749465	0.53212	0.303533
					Tenoxicam	0.3391	0.0242215	0.181661							etifenin	0.240899	0.365096	0.302998
					Levetiracetam	0.0253749	0.336794	0.181084							mepyramine	0.17773	0.427195	0.302463
					Azaperone	0.300461	0.0611303	0.180796							olvanil	0.531049	0.0728051	0.301927
					Clarithromycin	0.177624	0.179931	0.178777							enrofloxacin	0.324411	0.277302	0.300857
					Carbidopa	0.248558	0.104383	0.176471							acamprosate	0.25803	0.343683	0.300857
					Cefaclor	0.11534	0.237601	0.176471							pazufloxacin	0.456103	0.141328	0.298715
					Yohimbine	0.32526	0.0219146	0.173587							clofibrate	0.262313	0.334047	0.29818
					Moxifloxacin	0.312572	0.027105	0.169839							meptazinol	0.202355	0.391863	0.297109
					Diethyltoluamide	0.235294	0.102076	0.168685							cyproheptadine	0.524625	0.0695931	0.297109
					Orphenadrine	0.0697809	0.266436	0.168108							dolasetron	0.276231	0.312634	0.294433
					Pilocarpine	0.0697809	0.266436	0.168108							vindesine	0.5803	0.00642398	0.293362
					Methimazole	0.232987	0.100346	0.166667							diethyltoluamide	0.0374732	0.54818	0.292827
					Buspirone	0.137832	0.192618	0.165225							cerivastatin	0.394004	0.187366	0.290685
					Procainamide	0.264129	0.0645905	0.16436							dantrolene	0.280514	0.299786	0.29015
					Zeranol	0.105536	0.222607	0.164072							phenothiazine	0.231263	0.346895	0.289079
					Ciprofibrate	0.103806	0.2203	0.162053							nitrendipine	0.157388	0.420771	0.289079
					Roquinimex	0.305075	0.0184544	0.161765							amiloride	0.120985	0.456103	0.288544
					Fananserin	0.0645905	0.258362	0.161476							coumarin	0.285867	0.29015	0.288009
					Sulindac	0.156863	0.164937	0.1609							propranolol	0.46788	0.104925	0.286403
					Hydralazine	0.100346	0.216263	0.158304							metaxalone	0.175589	0.396146	0.285867
					Tetramisole	0.179931	0.130334	0.155133							ormetoprim	0.347966	0.220557	0.284261
					Indinavir	0.212803	0.0968858	0.154844							penciclovir	0.0310493	0.537473	0.284261
					Ganciclovir	0.300461	0.00922722	0.154844							dipyridamole	0.246253	0.321199	0.283726
					Propranolol	0.0645905	0.244521	0.154556							brimonidine	0.142398	0.422912	0.282655
					Levcromakalim	0.137832	0.163783	0.150807							topotecan	0.514989	0.0481799	0.281585
					Mupirocin	0.264129	0.0346021	0.149366							cephalexin	0.293362	0.269807	0.281585
					Bisoprolol	0.28143	0.0149942	0.148212							clopidogrel	0.526767	0.0310493	0.278908
					Lansoprazole	0.212803	0.0784314	0.145617							vidarabine	0.249465	0.301927	0.275696
					Varenicline	0.28143	0.00807382	0.144752							trimetozine	0.117773	0.432548	0.275161
					Zibotentan	0.128028	0.160323	0.144175							rizatriptan	0.400428	0.147752	0.27409
					Ormetoprim	0.196655	0.088812	0.142734							parbendazole	0.0492505	0.498929	0.27409
					Meptazinol	0.050173	0.231257	0.140715							latrepirdine	0.0706638	0.475375	0.273019
					Dydrogesterone	0.153979	0.126874	0.140427							chloroxine	0.518201	0.0256959	0.271949
					Enalaprilat	0.0899654	0.190888	0.140427							olmesartan	0.0599572	0.480728	0.270343
					Ponalrestat	0.0230681	0.257209	0.140138							diethylstilbestrol	0.0364026	0.503212	0.269807
					Equilin	0.0484429	0.22549	0.136967							vorinostat	0.536403	0.00214133	0.269272
					Olopatadine	0.0761246	0.194925	0.135525							phenprobamate	0.374732	0.158458	0.266595
					Dofetilide	0.146482	0.120531	0.133506							articaine	0.0877944	0.443255	0.265525
					Ribavirin	0.188005	0.071511	0.129758							tosufloxacin	0.14561	0.384368	0.264989
					Levofloxacin	0.0738178	0.181084	0.127451							vemurafenib	0.427195	0.0985011	0.262848
					Aliskiren	0.16263	0.083045	0.122837							ethotoin	0.171306	0.351178	0.261242
					Roxatidine	0.0680507	0.176471	0.122261							acyclovir	0.267666	0.250535	0.259101
					Fenbufen	0.0155709	0.228374	0.121972							mexiletine	0.342612	0.175589	0.259101
					Metyrapone	0.129758	0.114187	0.121972							panobinostat	0.51606	0.00107066	0.258565
					Minaprine	0.0668973	0.175317	0.121107							lacidipine	0.381156	0.134904	0.25803
					Asiaticoside	0.239331	0.0011534	0.120242							sibutramine	0.127409	0.38651	0.256959
					Sulfinpyrazone	0.0974625	0.142445	0.119954							terguride	0.143469	0.368308	0.255889
					Homosalate	0.230104	0.00576701	0.117935							remoxipride	0.308351	0.201285	0.254818
					Deracoxib	0.185698	0.0484429	0.11707							alclometasone	0.148822	0.353319	0.251071
					Tetryzoline	0.203576	0.027105	0.11534							thioproperazine	0.301927	0.199143	0.250535
					Tadalafil	0.0242215	0.200692	0.112457							modafinil	0.277302	0.222698	0.25
					Ciglitazone	0.0865052	0.133795	0.11015							artemether	0.123126	0.376874	0.25
					Naftifine	0.0299885	0.184544	0.107266							diflunisal	0.300857	0.197002	0.248929
					Nisoxetine	0.00922722	0.204152	0.10669							diclofenac	0.29015	0.205567	0.247859
					Syrosingopine	0.123991	0.0876586	0.105825							droperidol	0.438972	0.0524625	0.245717
					Prilocaine	0.0519031	0.155709	0.103806							parecoxib	0.0995717	0.388651	0.244111
					Fexofenadine	0.179931	0.0253749	0.102653							azaperone	0.0406852	0.447537	0.244111
					Flupirtine	0.0807382	0.122261	0.101499							loxoprofen	0.115632	0.37045	0.243041
					Cefalexin	0.0311419	0.16782	0.099481							olopatadine	0.353319	0.131692	0.242505
					Atomoxetine	0.0467128	0.149366	0.0980392							ornidazole	0.320128	0.164882	0.242505
					Levocetirizine	0.102076	0.0911188	0.0965975							alfaxalone	0.247323	0.237687	0.242505
					Mebeverine	0.149942	0.0415225	0.0957324							rolitetracycline	0.16167	0.32227	0.24197
					Nateglinide	0.0438293	0.147059	0.0954441							celecoxib	0.12848	0.352248	0.240364
					Cefdinir	0.0922722	0.0980392	0.0951557							piretanide	0.263383	0.215203	0.239293
					Zolmitriptan	0.00288351	0.187428	0.0951557							cytarabine	0.331906	0.14454	0.238223
					Cefoxitin	0.0380623	0.139562	0.088812							clebopride	0.194861	0.281585	0.238223
					Cyclophosphamide	0.0565167	0.117647	0.0870819							talampicillin	0.162741	0.313704	0.238223
					Mexiletine	0.0334487	0.134948	0.0841984							miglitol	0.421842	0.0503212	0.236081
					Actarit	0.153979	0.0103806	0.0821799							flecainide	0.296574	0.173448	0.235011
					Levocabastine	0.105536	0.0565167	0.0810265							metoprolol	0.384368	0.0845824	0.234475
					Diphenidol	0.050173	0.104383	0.077278							ticlopidine	0.302998	0.162741	0.232869
					Diphenhydramine	0.118224	0.0334487	0.0758362							ampicillin	0.328694	0.137045	0.232869
					Risperidone	0.0974625	0.0519031	0.0746828							capsaicin	0.261242	0.204497	0.232869
					Gabexate	0.0726644	0.0749712	0.0738178							flutamide	0.0792291	0.382227	0.230728
					Niacin	0.0807382	0.0645905	0.0726644							oxymetholone	0.0278373	0.431478	0.229657
					Ritanserin	0.0415225	0.102076	0.0717993							tetramisole	0.134904	0.320128	0.227516
					Maraviroc	0.088812	0.0495963	0.0692042							pyrimethamine	0.0171306	0.436831	0.226981
					Guanfacine	0.0207612	0.115917	0.0683391							cilostazol	0.111349	0.341542	0.226445
					Crotamiton	0.0841984	0.0472895	0.0657439							cefoxitin	0.233405	0.219486	0.226445
					Sumatriptan	0.0357555	0.0911188	0.0634371							propafenone	0.172377	0.280514	0.226445
					Irsogladine	0.00288351	0.123414	0.0631488							dactinomycin	0.352248	0.0995717	0.22591
					Felodipine	0.111303	0.0138408	0.0625721							indinavir	0.208779	0.238758	0.223769
					Pirenzepine	0.0449827	0.0726644	0.0588235							methazolamide	0.190578	0.255889	0.223233
					Vardenafil	0.0467128	0.0576701	0.0521915							ipriflavone	0.0610278	0.383298	0.222163
					Zalcitabine	0.0622837	0.0403691	0.0513264							propentofylline	0.0214133	0.421842	0.221627
					Ketoprofen	0.0599769	0.0380623	0.0490196							trioxsalen	0.256959	0.183084	0.220021
					Fursultiamine	0.0426759	0.0536332	0.0481546							naftopidil	0.0802998	0.357602	0.218951
					Butoconazole	0.083045	0.011534	0.0472895							metronidazole	0.124197	0.309422	0.216809
					Phentolamine	0.0582468	0.0363322	0.0472895							fenobam	0.253747	0.179872	0.216809
					Benperidol	0.0196078	0.0686275	0.0441176							nocodazole	0.38651	0.0460385	0.216274
					Phenacetin	0.0357555	0.0507497	0.0432526							carbidopa	0.396146	0.0321199	0.214133
					Mesna	0.0184544	0.0645905	0.0415225							nefopam	0.284797	0.143469	0.214133
					Troxipide	0.00288351	0.0801615	0.0415225							citalopram	0.351178	0.0760171	0.213597
					Ampicillin	0.077278	0.00230681	0.0397924							tacrine	0.37152	0.0546039	0.213062
					Carbenoxolone	0.0749712	0.00461361	0.0397924							resmethrin	0.315846	0.110278	0.213062
					Mepyramine	0.0611303	0.017301	0.0392157							resorcinol	0.0203426	0.404711	0.212527
					Icosapent	0.017301	0.0599769	0.038639							reboxetine	0.0845824	0.33833	0.211456
					Phenprobamate	0.0582468	0.0161476	0.0371972							cladribine	0.399358	0.0182013	0.208779
					Cefpodoxime	0.0126874	0.0553633	0.0340254							gliquidone	0.275161	0.142398	0.208779
					Betaxolol	0.0109573	0.0536332	0.0322953							zileuton	0.12955	0.288009	0.208779
					Clebopride	0.0553633	0.00692042	0.0311419							cefatrizine	0.116702	0.298715	0.207709
					Indoprofen	0.00576701	0.0461361	0.0259516							alvocidib	0.360814	0.0535332	0.207173
					Ropivacaine	0.0265283	0.0207612	0.0236448							fluocinonide	0.198073	0.216274	0.207173
					Nabumetone	0.0155709	0.0317186	0.0236448							phenacetin	0.0235546	0.390792	0.207173
					Esmolol	0.0138408	0.0299885	0.0219146							methocarbamol	0.221627	0.191649	0.206638
					Pinacidil	0.00288351	0.0392157	0.0210496							cyproterone	0.0460385	0.367238	0.206638
					Propofol	0.0109573	0.0126874	0.0118224							bicalutamide	0.32227	0.0899358	0.206103
															amonafide	0.390792	0.0139186	0.202355
															doxycycline	0.304069	0.100642	0.202355
															phenytoin	0.0107066	0.392934	0.20182
															oxprenolol	0.298715	0.103854	0.201285
															tocainide	0.314775	0.0856531	0.200214
															bepridil	0.260171	0.12848	0.194325
															nafcillin	0.154176	0.233405	0.19379
															buflomedil	0.311563	0.0653105	0.188437
															esmolol	0.218415	0.157388	0.187901
															metformin	0.273019	0.101713	0.187366
															flumazenil	0.0139186	0.360814	0.187366
															molindone	0.340471	0.0331906	0.186831
															lopinavir	0.0192719	0.349036	0.184154
															cyclopentolate	0.0224839	0.344754	0.183619
															disopyramide	0.234475	0.12955	0.182013
															linopirdine	0.288009	0.0706638	0.179336
															enalaprilat	0.0299786	0.328694	0.179336
															cetraxate	0.191649	0.1606	0.176124
															lorazepam	0.179872	0.172377	0.176124
															tiagabine	0.294433	0.0567452	0.175589
															ixazomib	0.335118	0.00749465	0.171306
															fursultiamine	0.00214133	0.3394	0.170771
															mephenytoin	0.0256959	0.314775	0.170236
															trimethobenzamide	0.187366	0.149893	0.16863
															propofol	0.146681	0.190578	0.16863
															ethambutol	0.11242	0.224839	0.16863
															moclobemide	0.0899358	0.235546	0.162741
															lamivudine	0.14454	0.178801	0.16167
															rabeprazole	0.199143	0.123126	0.161135
															rufloxacin	0.109208	0.213062	0.161135
															methandriol	0.188437	0.127409	0.157923
															tolbutamide	0.19379	0.118844	0.156317
															granisetron	0.185225	0.116702	0.150964
															sitagliptin	0.0149893	0.285867	0.150428
															carmofur	0.104925	0.19379	0.149358
															chloramphenicol	0.250535	0.0438972	0.147216
															racecadotril	0.0449679	0.244111	0.14454
															fananserin	0.140257	0.14561	0.142934
															ambroxol	0.0567452	0.22591	0.141328
															ataluren	0.149893	0.130621	0.140257
															nemonapride	0.108137	0.170236	0.139186
															oxymetazoline	0.168094	0.0942184	0.131156
															axitinib	0.138116	0.124197	0.131156
															ifenprodil	0.125268	0.135974	0.130621
															brinzolamide	0.0942184	0.153105	0.123662
															masitinib	0.197002	0.0492505	0.123126
															acadesine	0.182013	0.0631692	0.122591
															medetomidine	0.110278	0.105996	0.108137
															methotrexate	0.150964	0.0642398	0.107602
															dosulepin	0.0524625	0.159529	0.105996
															oxiconazole	0.132762	0.0781585	0.10546
															tomelukast	0.0321199	0.17773	0.104925
															clarithromycin	0.0974304	0.109208	0.103319
															alosetron	0.0674518	0.138116	0.102784
															mifobate	0.0770878	0.119914	0.0985011
															pefloxacin	0.0856531	0.0974304	0.0915418
															famciclovir	0.0781585	0.102784	0.0904711
															ampiroxicam	0.141328	0.0385439	0.0899358
															gestrinone	0.0695931	0.0931478	0.0813704
															topiramate	0.00535332	0.154176	0.0797645
															cinalukast	0.0663812	0.0877944	0.0770878
															trimebutine	0.107066	0.0417559	0.0744111
															amlexanox	0.0428266	0.0963597	0.0695931
															mestanolone	0.0588865	0.0513919	0.0551392
															nicorandil	0.0546039	0.0406852	0.0476445
															lansoprazole	0.0246253	0.0588865	0.0417559
															flubendazole	0.0642398	0.0149893	0.0396146
