# Supplementary material for: PharmOmics: A species- and tissue-specific drug signature database and gene-network-based drug repositioning tool
Source: iScience. 2022 Mar 10;25(4):104052. doi: 10.1016/j.isci.2022.104052 (PMC8957031; doi:10.1016/j.isci.2022.104052)
Supplement: Table S5. Submodule repositioning result based on signatures from CTD chemical induced liver injury, related to Figure 5 [file mmc3.xlsx]

## Sheet: Table S5
Table S5. Submodule repositioning result based on signatures from CTD chemical induced liver injury, Related to Figure 5.
module number	AUROC	DILI genes from CTD	module enriched pathways
1	0.747207	GSR,HAO2,IRAK1,NAT2	Caffeine metabolism Homo sapiens hsa00232
2	0.739459	ACTB,IL17A,DSC2,HPD,TMEM117,FMO3	NA
3	0.737297	GCLC,GOT1,CYP8B1,ARG1,RGN,CPS1,PNRC1,PAH,AASS,DBT,BTD,SULT2B1,PPTC7	Metabolic pathways Homo sapiens hsa01100;Arginine biosynthesis Homo sapiens hsa00220;Biosynthesis of amino acids Homo sapiens hsa01230;Cysteine and methionine metabolism Homo sapiens hsa00270;Phenylalanine metabolism Homo sapiens hsa00360;Alanine, aspartate and glutamate metabolism Homo sapiens hsa00250;Arginine and proline metabolism Homo sapiens hsa00330;Phenylalanine, tyrosine and tryptophan b…
4	0.735676	AHR,ABCB1B,HMGB1,CDC25B,GDA,PARK7,RASA1,SNX18,NFE2L2,CTNNB1	negative regulation of protein export from nucleus (GO:0046826);negative regulation of transcription, DNA-templated (GO:0045892);negative regulation of protein sumoylation (GO:0033234);positive regulation of DNA-templated transcription, initiation (GO:2000144);positive regulation of fatty acid beta-oxidation (GO:0032000);positive regulation of sequence-specific DNA binding transcription factor ac…
5	0.728108	CAT,DGAT2,SULT1E1,ALDOB,ALDH9A1,TMEM38B	Metabolic pathways Homo sapiens hsa01100;Glycine, serine and threonine metabolism Homo sapiens hsa00260;Tryptophan metabolism Homo sapiens hsa00380;Carbon metabolism Homo sapiens hsa01200;Glyoxylate and dicarboxylate metabolism Homo sapiens hsa00630
6	0.71027	OCIAD1	negative regulation of mitochondrial fusion (GO:0010637);energy homeostasis (GO:0097009);negative regulation of mitochondrial membrane potential (GO:0010917);L-glutamate transport (GO:0015813);misfolded or incompletely synthesized protein catabolic process (GO:0006515);intrinsic apoptotic signaling pathway in response to oxidative stress (GO:0008631);positive regulation of stress-activated MAPK c…
7	0.709009	MAP1LC3B,UGT1A9,SERPINA6,CCT3,NR5A2,ECHS1,CTSE,CHRM3,SLC25A29,CYP2A5,CSF3	Pentose and glucuronate interconversions Homo sapiens hsa00040;Metabolism of xenobiotics by cytochrome P450 Homo sapiens hsa00980;Ascorbate and aldarate metabolism Homo sapiens hsa00053;Starch and sucrose metabolism Homo sapiens hsa00500;Steroid hormone biosynthesis Homo sapiens hsa00140;Porphyrin and chlorophyll metabolism Homo sapiens hsa00860;Drug metabolism - other enzymes Homo sapiens hsa009…
8	0.704685	ACSL1,CAR3,PEX11A,GPD1,NME2,TLR5	Peroxisome Homo sapiens hsa04146;Metabolic pathways Homo sapiens hsa01100;Fatty acid degradation Homo sapiens hsa00071;Fatty acid elongation Homo sapiens hsa00062;Fatty acid metabolism Homo sapiens hsa01212;Biosynthesis of unsaturated fatty acids Homo sapiens hsa01040;PPAR signaling pathway Homo sapiens hsa03320;Tryptophan metabolism Homo sapiens hsa00380;Primary bile acid biosynthesis Homo sapie…
9	0.703243	MALAT1,LRAT,ATOH8,SLC13A4,PUM1,ADIPOQ,SESN2,NOTCH1	Dorso-ventral axis formation Homo sapiens hsa04320;negative regulation of transforming growth factor beta receptor signaling pathway (GO:0030512);cellular response to amino acid stimulus (GO:0071230);negative regulation of BMP signaling pathway (GO:0030514);MAPK cascade (GO:0000165);negative regulation of transcription from RNA polymerase II promoter (GO:0000122);tube formation (GO:0035148);vitam…
10	0.700901	PPARA,MAP3K5,EDEM1,PDLIM5,PCYT1A,TMEM164	positive regulation of protein catabolic process (GO:0045732);macroautophagy (GO:0016236)
11	0.698018	IL18,CRP,MAT1A,P4HB,SORL1,EIF2AK1,LTF	NA
12	0.692793	HSPA5,DNAJB9,GSTM4,CANX,EIF4EBP2,TMED7,NFXL1,FLT1	Protein processing in endoplasmic reticulum Homo sapiens hsa04141;Protein export Homo sapiens hsa03060;response to unfolded protein (GO:0006986);IRE1-mediated unfolded protein response (GO:0036498);ubiquitin-dependent ERAD pathway (GO:0030433);endoplasmic reticulum calcium ion homeostasis (GO:0032469);response to endoplasmic reticulum stress (GO:0034976);chaperone mediated protein folding requiri…
13	0.687928	APOA1,MCCC1,CAP1	Metabolic pathways Homo sapiens hsa01100;Fat digestion and absorption Homo sapiens hsa04975;Valine, leucine and isoleucine degradation Homo sapiens hsa00280;Arginine and proline metabolism Homo sapiens hsa00330;Histidine metabolism Homo sapiens hsa00340;Vitamin digestion and absorption Homo sapiens hsa04977;Glyoxylate and dicarboxylate metabolism Homo sapiens hsa00630;cholesterol efflux (GO:00333…
14	0.682342	ALB,IGF1,CXCL1,LCN2,CLU,APOE,CP,TTR,C3,LBP,KNG1,FGA,PLG,HPX,CFH,HADHA,AMBP,SHC1,SERPING1,GC,APOH,FTL1,IL6	Complement and coagulation cascades Homo sapiens hsa04610;Staphylococcus aureus infection Homo sapiens hsa05150;Amoebiasis Homo sapiens hsa05146;Pertussis Homo sapiens hsa05133;Prion diseases Homo sapiens hsa05020;Systemic lupus erythematosus Homo sapiens hsa05322;platelet degranulation (GO:0002576);cellular protein metabolic process (GO:0044267);regulation of complement activation (GO:0030449);f…
15	0.676757	GCLM,ABCB1A,HACL1,DHFR,SRP72	NA
16	0.662703	CYP2E1,ABCC2,GSTP1,NOX4,PON1,GSTO1,NR1I3	Steroid hormone biosynthesis Homo sapiens hsa00140;Metabolic pathways Homo sapiens hsa01100;Drug metabolism - cytochrome P450 Homo sapiens hsa00982;Bile secretion Homo sapiens hsa04976;Metabolism of xenobiotics by cytochrome P450 Homo sapiens hsa00980;Primary bile acid biosynthesis Homo sapiens hsa00120;ABC transporters Homo sapiens hsa02010;Chemical carcinogenesis Homo sapiens hsa05204;Butanoate…
17	0.66036	HAVCR1,PLS3,CADPS2,PANX1,GGH,MST1R,IL11	NA
18	0.656937	ARNT,IL1R2,BRD4	NA
19	0.650811	MMP2,VIM,COL3A1,F3,PLAT,GSN,TUBA1A,TAGLN2,ALDH1L2,PCOLCE,COL14A1,VWF,CCDC80,SOD3	ECM-receptor interaction Homo sapiens hsa04512;Focal adhesion Homo sapiens hsa04510;Protein digestion and absorption Homo sapiens hsa04974;AGE-RAGE signaling pathway in diabetic complications Homo sapiens hsa04933;PI3K-Akt signaling pathway Homo sapiens hsa04151;Amoebiasis Homo sapiens hsa05146;Small cell lung cancer Homo sapiens hsa05222;Pathways in cancer Homo sapiens hsa05200;extracellular mat…
20	0.640541	OGDH,ATP6V1D,UBA5,ACTN4	Protein export Homo sapiens hsa03060;Citrate cycle (TCA cycle) Homo sapiens hsa00020;Protein processing in endoplasmic reticulum Homo sapiens hsa04141;Vibrio cholerae infection Homo sapiens hsa05110;Lysine degradation Homo sapiens hsa00310;IRE1-mediated unfolded protein response (GO:0036498);tricarboxylic acid cycle (GO:0006099);positive regulation of B cell receptor signaling pathway (GO:0050861…
21	0.63982	SPP1,RBP1,NR2F2,SUOX,DNAJC12,UNC93B1	negative regulation of ossification (GO:0030279);outflow tract septum morphogenesis (GO:0003148);toll-like receptor 3 signaling pathway (GO:0034138)
22	0.639099	SOD2,GADD45A,NR1H4,ERN1,JUND,SELENBP1,NR1I2,PDK4,NR0B2	MAPK signaling pathway Homo sapiens hsa04010;negative regulation of transcription from RNA polymerase II promoter (GO:0000122);positive regulation of transcription from RNA polymerase II promoter (GO:0045944);positive regulation of nuclear-transcribed mRNA poly(A) tail shortening (GO:0060213);peptidyl-tyrosine dephosphorylation (GO:0035335);inactivation of MAPK activity (GO:0000188);negative regu…
23	0.632252	BAX,CYP1A2,VEGFA,KRT8,KRT18,ANXA2,S100A11,GULO,REEP5,ZDHHC23	positive regulation of I-kappaB kinase/NF-kappaB signaling (GO:0043123)
24	0.612252	AGT,BDH1,BPNT1,XYLB	NA
25	0.605405	GPT,SORD,ANXA6,GANAB	Protein processing in endoplasmic reticulum Homo sapiens hsa04141;Metabolic pathways Homo sapiens hsa01100;Terpenoid backbone biosynthesis Homo sapiens hsa00900
26	0.595495	SOD1,EPHX1,BLVRB	NA
27	0.591351	FASN,ME1,FADS2,FADS1,PYGL,MDH1,ITPR1,DHRS7,DLAT,ECHDC1	Metabolic pathways Homo sapiens hsa01100;Carbon metabolism Homo sapiens hsa01200;Fatty acid metabolism Homo sapiens hsa01212;Pyruvate metabolism Homo sapiens hsa00620;Propanoate metabolism Homo sapiens hsa00640;Terpenoid backbone biosynthesis Homo sapiens hsa00900;Steroid biosynthesis Homo sapiens hsa00100;Biosynthesis of unsaturated fatty acids Homo sapiens hsa01040;Glyoxylate and dicarboxylate …
28	0.583243	IFNG,CCL2,LGALS3,CCR2,SLPI,LAP3,ACTR3,ADAM8,ACOX3,CDS1,TNF,IL1B,HMOX1,PTGS2,CXCL10,PRKCD,RIPK3	Tuberculosis Homo sapiens hsa05152;Chemokine signaling pathway Homo sapiens hsa04062;Cytokine-cytokine receptor interaction Homo sapiens hsa04060;TNF signaling pathway Homo sapiens hsa04668;NF-kappa B signaling pathway Homo sapiens hsa04064;Malaria Homo sapiens hsa05144;Rheumatoid arthritis Homo sapiens hsa05323;NOD-like receptor signaling pathway Homo sapiens hsa04621;Toll-like receptor signalin…
29	0.574955	ENO1	NA
