# Supplementary material for: PharmOmics: A species- and tissue-specific drug signature database and gene-network-based drug repositioning tool
Source: iScience. 2022 Mar 10;25(4):104052. doi: 10.1016/j.isci.2022.104052 (PMC8957031; doi:10.1016/j.isci.2022.104052)
Supplement: Table S6. Cross-tissue comparison of Atorvastatin Pathways, related to Figure 6 [file mmc4.xlsx]

## Sheet: Table S6
Table S6. Cross-tissue comparison of Atorvastatin Pathways, Related to Figure 6.
pathwayname	tissue	shared.genes.to.pathway.liver	Adjusted.enrichment.p.value.liver	Overlapped.genes.liver	shared.genes.to.pathway.hematopoeitic	Adjusted.enrichment.p.value.hematopoeitic	Overlapped.genes.hematopoeitic	shared.genes.to.pathway.urogenital	Adjusted.enrichment.p.value.urogenital	Overlapped.genes.urogenital
Rheumatoid arthritis_Homo sapiens_hsa05323	Liver:Hematopoetic system	9/90	0.00106817	CXCL6;HLA-DMA;CCL20;MMP1;IL18;CCL2;CXCL1;ATP6V0E2;ICAM1	12/90	5.76512e-08	IL6;HLA-DRB4;CCL20;IL15;MMP1;HLA-DPB1;CXCL1;FOS;TNF;CXCL5;HLA-DQA1;HLA-DQB1	NA	NA	NA
TNF signaling pathway_Homo sapiens_hsa04668	Liver:Hematopoetic system	9/110	0.00361728	CXCL10;CCL20;TNFAIP3;CCL2;CXCL1;MAP3K14;CX3CL1;BIRC3;ICAM1	9/110	9.17138e-05	CXCL10;IL6;CCL20;IL15;CXCL1;CFLAR;FOS;TNF;CXCL5	NA	NA	NA
Influenza A_Homo sapiens_hsa05164	Liver:Hematopoetic system	11/175	0.00626303	PYCARD;FDPS;CXCL10;HLA-DMA;CASP1;IL18;CCL2;TNFRSF10A;ACTB;TLR3;ICAM1	11/175	0.000104596	CXCL10;IL6;HLA-DRB4;RSAD2;DDX58;TNFRSF10C;HLA-DPB1;FASLG;TNF;HLA-DQA1;HLA-DQB1	NA	NA	NA
Apoptosis_Homo sapiens_hsa04210	Liver:Hematopoetic system	9/140	0.0146556	TNFRSF10A;MAP3K14;TP53;TUBA4A;ACTB;CTSC;CTSB;BIRC3;GADD45G	10/140	9.17138e-05	NTRK1;IL3RA;PRF1;TNFRSF10C;CTSW;FASLG;CFLAR;FOS;TNF;MCL1	NA	NA	NA
PI3K-Akt signaling pathway_Homo sapiens_hsa04151	Liver:Hematopoetic system	14/341	0.0403291	G6PC;IRS1;LAMB1;THBS1;FGF2;IL7;FGF19;DDIT4;SGK3;COL9A3;PCK1;FGF13;SOS1;TP53	15/341	0.000195743	CSF3R;FN1;PDGFA;FASLG;THBS1;IL4;GNG10;IL6;CCND2;PDGFC;IL3RA;IL2RB;SPP1;IL6R;MCL1	NA	NA	NA
Apoptosis_Mus musculus_WP1254	Liver:Hematopoetic system	7/79	0.00741289	CASP1;TNFRSF10A;IRF6;NFKBIE;TP53;TNFRSF21;BIRC3	5/79	0.038997	PRF1;FASLG;CFLAR;TNF;MCL1	NA	NA	NA
Focal Adhesion-PI3K-Akt-mTOR-signaling pathway_Mus musculus_WP2841	Liver:Hematopoetic system	14/303	0.0153482	PFKFB1;SREBF1;PFKFB4;PFKFB3;IRS1;SLC2A2;LAMB1;THBS1;FGF2;FGF19;DDIT4;ULK1;FGF13;SOS1	10/303	0.047776	GNG10;CSF3R;PDGFC;IL3RA;IL2RB;FN1;SPP1;PDGFA;THBS1;IL6R	NA	NA	NA
TGF-beta Signaling Pathway_Homo sapiens_WP366	Liver:Hematopoetic system	9/132	0.00867451	KLF11;MMP1;CAV1;NEDD9;SOS1;THBS1;TP53;SPTBN1;PDK1	8/132	0.00784369	MEF2A;ZEB2;ZEB1;MMP1;LIMK2;FN1;FOS;THBS1	NA	NA	NA
Spinal Cord Injury_Homo sapiens_WP2431	Liver:Hematopoetic system	8/119	0.0153482	RTN4R;CXCL10;GJA1;CCL2;CXCL1;CD47;TP53;ICAM1	10/119	0.000221875	C1QB;IL4;EPHA4;CXCL10;IL6;ARG1;XYLT1;CXCL1;FOS;TNF	NA	NA	NA
Apoptosis_Homo sapiens_WP254	Liver:Hematopoetic system	6/86	0.0359572	CASP1;IRF6;NFKBIE;TP53;TNFRSF21;BIRC3	5/86	0.047776	PRF1;FASLG;CFLAR;TNF;MCL1	NA	NA	NA
Chemokine receptors bind chemokines_Homo sapiens_R-HSA-380108	Liver:Hematopoetic system	6/56	0.0270673	CXCL10;CXCL6;CCL20;CCL2;CXCL1;CX3CL1	7/56	0.00101702	CXCL10;CCL22;CXCR1;CCL20;CXCR2;CXCL1;CXCL5	NA	NA	NA
positive regulation of ERK1 and ERK2 cascade (GO:0070374)	Liver:Hematopoetic system	11/148	0.0073324	PYCARD;BMP2;CCL20;FGF19;HTR2B;CCL2;ALKAL2;FGF2;CX3CL1;CTGF;ICAM1	8/148	0.0268152	NTRK1;CCL23;CCL22;CCL20;PDGFC;CHI3L1;PDGFA;TNF	NA	NA	NA
inflammatory response (GO:0006954)	Liver:Hematopoetic system	12/209	0.0209387	CXCL10;BMP2;CCL20;PLA2G4C;IL18;BLNK;CCL2;TNFRSF10A;PTX3;CXCL1;THBS1;TNFRSF21	18/209	9.09675e-08	CCL23;CCL22;CCL20;TNFRSF10C;CXCL1;FOS;THBS1;TNF;CXCL5;CXCL10;IL6;NCR3;IL18RAP;CXCR1;CXCR2;BLNK;CHI3L1;PF4V1	NA	NA	NA
chemokine-mediated signaling pathway (GO:0070098)	Liver:Hematopoetic system	6/48	0.0128453	CXCL10;CXCL6;CCL20;CCL2;CXCL1;CX3CL1	7/48	0.000336944	CXCL10;CCL23;CCL22;CCL20;CXCL1;CXCL5;PF4V1	NA	NA	NA
chemotaxis (GO:0006935)	Liver:Hematopoetic system	7/75	0.0202945	CXCL10;CXCL6;CCL20;CCL2;CXCL1;FGF2;CX3CL1	10/75	1.10997e-05	IL4;CXCL10;CCL23;CCL22;CXCR1;CCL20;PLAU;CXCR2;CXCL1;CXCL5	NA	NA	NA
GPCR ligand binding_Homo sapiens_R-HSA-500792	Urogenital system:Hematopoetic system	NA	NA	NA	16/447	0.0102179	P2RY13;CCL23;CALCRL;CCL22;CCL20;PTGER2;WNT5A;CXCL1;CXCL5;CXCL10;HCAR3;GNG10;XK;CXCR1;CXCR2;FFAR2	22/447	0.0352963	GPR17;GHSR;TAS2R9;DHH;WNT7B;IHH;GRPR;SSTR4;RXFP2;GNGT1;GPRC6A;HCAR2;EDNRA;ADORA3;GHRH;SAA1;NMUR2;TAS1R2;CD55;TSHB;TAS2R5;CCL27
Steroid biosynthesis_Homo sapiens_hsa00100	Liver	11/20	2.75867e-12	SQLE;EBP;NSDHL;FAXDC2;SC5D;MSMO1;DHCR7;HSD17B7;LSS;FDFT1;TM7SF2	NA	NA	NA	NA	NA	NA
Metabolic pathways_Homo sapiens_hsa01100	Liver	57/1239	2.89313e-08	ALAS1;GAL3ST1;PANK3;MSMO1;ENO2;TM7SF2;NSDHL;ME1;UGT2A3;HMGCS2;G6PC;HMGCS1;PLA2G4C;KMO;LSS;ACLY;B3GNT3;MVD;ALDOC;PI4K2A;IDI1;ACSS2;MVK;OAT;FAXDC2;HMGCR;HSD17B7;CYP3A4;CYP7A1;ACAT2;ADH6;EBP;CYP2B6;RDH11;SC5D;GCNT3;PCK1;ATP6V0E2;HAO2;FDFT1;FDPS;AOC1;RRM2;MMAB;AGXT2;GSS;ETNPPL;SQLE;CYP26A1;CYP2C8;AKR1B10;GNPDA1;CYP1A2;CYP1A1;PNPLA3;DHCR7;LPIN1	NA	NA	NA	NA	NA	NA
Terpenoid backbone biosynthesis_Homo sapiens_hsa00900	Liver	8/22	2.65939e-07	FDPS;IDI1;MVK;HMGCS1;MVD;HMGCS2;HMGCR;ACAT2	NA	NA	NA	NA	NA	NA
PPAR signaling pathway_Homo sapiens_hsa03320	Liver	11/69	3.29693e-06	FABP1;CPT1A;FABP5;SCD;MMP1;ME1;HMGCS2;PCK1;SLC27A2;CYP7A1;APOA5	NA	NA	NA	NA	NA	NA
Bile secretion_Homo sapiens_hsa04976	Liver	11/71	3.58131e-06	NCEH1;SLC10A1;ABCB4;EPHX1;HMGCR;SLC51A;ABCB11;CYP3A4;SLC51B;CYP7A1;LDLR	NA	NA	NA	NA	NA	NA
Retinol metabolism_Homo sapiens_hsa00830	Liver	9/65	0.000120247	CYP26A1;CYP2C8;CYP2B6;RDH11;CYP1A2;CYP1A1;UGT2A3;CYP3A4;ADH6	NA	NA	NA	NA	NA	NA
AMPK signaling pathway_Homo sapiens_hsa04152	Liver	12/124	0.000120247	PFKFB1;SREBF1;CPT1A;PFKFB4;PFKFB3;G6PC;IRS1;SCD;ULK1;HMGCR;PCK1;ADIPOR2	NA	NA	NA	NA	NA	NA
Steroid hormone biosynthesis_Homo sapiens_hsa00140	Liver	8/58	0.00033223	SRD5A2;CYP1A2;CYP1A1;UGT2A3;CYP1B1;HSD17B7;CYP3A4;CYP7A1	NA	NA	NA	NA	NA	NA
Chemical carcinogenesis_Homo sapiens_hsa05204	Liver	9/82	0.000561461	CYP2C8;EPHX1;CYP1A2;CYP3A43;CYP1A1;UGT2A3;CYP1B1;CYP3A4;ADH6	NA	NA	NA	NA	NA	NA
Metabolism of xenobiotics by cytochrome P450_Homo sapiens_hsa00980	Liver	8/73	0.00132815	CYP2B6;EPHX1;CYP1A2;CYP1A1;UGT2A3;CYP1B1;CYP3A4;ADH6	NA	NA	NA	NA	NA	NA
NOD-like receptor signaling pathway_Homo sapiens_hsa04621	Liver	7/57	0.0016016	PYCARD;CASP1;IL18;TNFAIP3;CCL2;CXCL1;BIRC3	NA	NA	NA	NA	NA	NA
Tryptophan metabolism_Homo sapiens_hsa00380	Liver	6/40	0.0016016	AOC1;CYP1A2;CYP1A1;CYP1B1;KMO;ACAT2	NA	NA	NA	NA	NA	NA
p53 signaling pathway_Homo sapiens_hsa04115	Liver	7/69	0.0042549	RRM2;CD82;CCNG2;SFN;THBS1;TP53;GADD45G	NA	NA	NA	NA	NA	NA
Insulin resistance_Homo sapiens_hsa04931	Liver	8/109	0.0121507	SREBF1;CPT1A;G6PC;IRS1;SLC2A2;TRIB3;PCK1;SLC27A2	NA	NA	NA	NA	NA	NA
Glycolysis / Gluconeogenesis_Homo sapiens_hsa00010	Liver	6/67	0.0165268	ACSS2;G6PC;ALDOC;PCK1;ENO2;ADH6	NA	NA	NA	NA	NA	NA
Drug metabolism - cytochrome P450_Homo sapiens_hsa00982	Liver	6/69	0.0165268	CYP2C8;CYP2B6;CYP1A2;UGT2A3;CYP3A4;ADH6	NA	NA	NA	NA	NA	NA
Adipocytokine signaling pathway_Homo sapiens_hsa04920	Liver	6/70	0.0165268	CPT1A;G6PC;IRS1;PCK1;NFKBIE;ADIPOR2	NA	NA	NA	NA	NA	NA
Fructose and mannose metabolism_Homo sapiens_hsa00051	Liver	5/32	0.0042549	PFKFB1;PFKFB4;PFKFB3;AKR1B10;ALDOC	NA	NA	NA	NA	NA	NA
Valine, leucine and isoleucine degradation_Homo sapiens_hsa00280	Liver	5/48	0.0165268	HMGCS1;AGXT2;HMGCS2;AACS;ACAT2	NA	NA	NA	NA	NA	NA
Ovarian steroidogenesis_Homo sapiens_hsa04913	Liver	5/50	0.0190883	PLA2G4C;CYP1A1;CYP1B1;HSD17B7;LDLR	NA	NA	NA	NA	NA	NA
Fatty acid metabolism_Homo sapiens_hsa01212	Liver	5/48	0.0165268	CPT1A;SCD;ELOVL2;ELOVL6;ACAT2	NA	NA	NA	NA	NA	NA
Salmonella infection_Homo sapiens_hsa05132	Liver	6/86	0.0414609	PYCARD;CASP1;IL18;FLNA;CXCL1;ACTB	NA	NA	NA	NA	NA	NA
Butanoate metabolism_Homo sapiens_hsa00650	Liver	4/28	0.0165268	HMGCS1;HMGCS2;AACS;ACAT2	NA	NA	NA	NA	NA	NA
Pyruvate metabolism_Homo sapiens_hsa00620	Liver	4/40	0.0471507	ACSS2;ME1;PCK1;ACAT2	NA	NA	NA	NA	NA	NA
Linoleic acid metabolism_Homo sapiens_hsa00591	Liver	4/29	0.0165268	CYP2C8;PLA2G4C;CYP1A2;CYP3A4	NA	NA	NA	NA	NA	NA
Synthesis and degradation of ketone bodies_Homo sapiens_hsa00072	Liver	3/10	0.00886409	HMGCS1;HMGCS2;ACAT2	NA	NA	NA	NA	NA	NA
Cholesterol Biosynthesis_Homo sapiens_WP197	Liver	13/15	4.1481e-19	FDPS;IDI1;MVK;HMGCS1;MSMO1;HMGCR;LSS;SQLE;NSDHL;SC5D;MVD;DHCR7;FDFT1	NA	NA	NA	NA	NA	NA
Cholesterol Biosynthesis_Mus musculus_WP103	Liver	13/15	4.1481e-19	FDPS;IDI1;MVK;HMGCS1;MSMO1;HMGCR;LSS;SQLE;NSDHL;SC5D;MVD;DHCR7;FDFT1	NA	NA	NA	NA	NA	NA
SREBP signalling_Homo sapiens_WP1982	Liver	14/71	4.51031e-09	FDPS;SREBF1;IDI1;HMGCS1;INSIG1;HMGCR;LSS;ACLY;SQLE;SCD;MVD;LPIN1;LDLR;FDFT1	NA	NA	NA	NA	NA	NA
Oxidation by Cytochrome P450_Homo sapiens_WP43	Liver	11/62	1.34361e-06	CYB5B;CYP26A1;POR;CYP2C8;CYP2B6;CYP1A2;CYP3A43;CYP1A1;CYP1B1;CYP3A4;CYP7A1	NA	NA	NA	NA	NA	NA
PPAR signaling pathway_Mus musculus_WP2316	Liver	11/68	2.93274e-06	FABP1;CPT1A;FABP5;SCD;MMP1;ME1;HMGCS2;PCK1;SLC27A2;CYP7A1;APOA5	NA	NA	NA	NA	NA	NA
Metapathway biotransformation_Homo sapiens_WP702	Liver	15/178	3.99508e-05	GAL3ST1;GSS;EPHX1;CYP3A43;CYP3A4;CYP7A1;CYP26A1;CYP2C8;AKR1B10;CYP2B6;CYP1A2;CYP1A1;UGT2A3;CYP1B1;CHST4	NA	NA	NA	NA	NA	NA
Farnesoid X Receptor Pathway_Homo sapiens_WP2879	Liver	6/19	3.33419e-05	SLC10A1;ABCB4;FGF19;ABCB11;CYP3A4;CYP7A1	NA	NA	NA	NA	NA	NA
Drug Induction of Bile Acid Pathway_Homo sapiens_WP2289	Liver	6/17	2.09311e-05	SLC10A1;SLC51A;ABCB11;CYP3A4;SLC51B;CYP7A1	NA	NA	NA	NA	NA	NA
Nuclear Receptors in Lipid Metabolism and Toxicity_Homo sapiens_WP299	Liver	7/36	0.000105693	CYP26A1;CYP2B6;ABCB4;CYP1A2;ABCB11;CYP3A4;CYP7A1	NA	NA	NA	NA	NA	NA
Statin Pathway_Homo sapiens_WP430	Liver	7/31	3.99508e-05	SQLE;APOA4;HMGCR;CYP7A1;LDLR;APOA5;FDFT1	NA	NA	NA	NA	NA	NA
Oxidation by Cytochrome P450_Mus musculus_WP1274	Liver	7/39	0.000170106	CYB5B;CYP26A1;POR;CYP1A2;CYP1A1;CYP1B1;CYP7A1	NA	NA	NA	NA	NA	NA
Adipogenesis genes_Mus musculus_WP447	Liver	11/128	0.000503875	KLF7;SREBF1;CYP26A1;BMP2;IRS1;SCD;PNPLA3;ID3;TRIB3;LPIN1;PCK1	NA	NA	NA	NA	NA	NA
Metapathway biotransformation_Mus musculus_WP1251	Liver	11/132	0.000570008	NAT6;CYP26A1;GAL3ST1;GSS;EPHX1;CYP1A2;CYP1A1;UGT2A3;CYP1B1;CHST4;CYP7A1	NA	NA	NA	NA	NA	NA
Adipogenesis_Homo sapiens_WP236	Liver	11/130	0.000547701	KLF7;SREBF1;CYP26A1;BMP2;IRS1;SCD;PNPLA3;ID3;TRIB3;LPIN1;PCK1	NA	NA	NA	NA	NA	NA
Nuclear receptors in lipid metabolism and toxicity_Mus musculus_WP431	Liver	6/30	0.000306582	CYP26A1;CYP2B6;ABCB4;CYP1A2;ABCB11;CYP7A1	NA	NA	NA	NA	NA	NA
Oncostatin M Signaling Pathway_Homo sapiens_WP2374	Liver	7/65	0.00252502	IRS1;MMP1;CCL2;SOS1;LDLR;TP53;CYR61	NA	NA	NA	NA	NA	NA
Liver X Receptor Pathway_Homo sapiens_WP2874	Liver	5/10	2.18167e-05	SREBF1;CYP2B6;SCD;CYP3A4;CYP7A1	NA	NA	NA	NA	NA	NA
Estrogen metabolism_Homo sapiens_WP697	Liver	5/18	0.000305927	CYP1A2;CYP1A1;CYP1B1;CYP3A4;ARSD	NA	NA	NA	NA	NA	NA
p53 signaling_Mus musculus_WP2902	Liver	7/64	0.00240129	RRM2;CD82;CCNG2;SFN;THBS1;TP53;GADD45G	NA	NA	NA	NA	NA	NA
Tamoxifen metabolism_Homo sapiens_WP691	Liver	5/21	0.000547701	CYP2C8;CYP1A2;CYP1A1;CYP1B1;CYP3A4	NA	NA	NA	NA	NA	NA
SREBF and miR33 in cholesterol and lipid homeostasis_Homo sapiens_WP2011	Liver	5/18	0.000305927	SREBF1;HMGCS1;SCD;HMGCR;LDLR	NA	NA	NA	NA	NA	NA
AMPK Signaling_Homo sapiens_WP1403	Liver	6/69	0.0153482	SREBF1;CPT1A;PFKFB3;HMGCR;ADIPOR2;TP53	NA	NA	NA	NA	NA	NA
DNA Damage Response (only ATM dependent)_Homo sapiens_WP710	Liver	7/111	0.0333872	G6PC;IRS1;CCNG2;SOS1;LDLR;TP53;PDK1	NA	NA	NA	NA	NA	NA
XPodNet - protein-protein interactions in the podocyte expanded by STRING_Mus musculus_WP2309	Liver	26/808	0.0353302	TAGLN;IRS1;WWC1;NEDD9;CLDN1;CYR61;ACTB;CTGF;GJA1;BLNK;SFN;SPTBN1;HES6;CAV1;LAMB1;GADD45G;CXCL10;CYP26A1;MAFB;CCNG2;ANGPTL3;TRIB3;CD47;EZR;SOS1;TP53	NA	NA	NA	NA	NA	NA
Tryptophan metabolism_Homo sapiens_WP465	Liver	5/46	0.0149387	AOC1;CYP1A2;CYP1A1;CYP1B1;CYP3A4	NA	NA	NA	NA	NA	NA
Glycolysis and Gluconeogenesis_Homo sapiens_WP534	Liver	5/49	0.0171714	G6PC;SLC2A2;ALDOC;PCK1;ENO2	NA	NA	NA	NA	NA	NA
Glycolysis and Gluconeogenesis_Mus musculus_WP157	Liver	5/48	0.0160903	G6PC;SLC2A2;ALDOC;PCK1;ENO2	NA	NA	NA	NA	NA	NA
Id Signaling Pathway_Mus musculus_WP512	Liver	5/51	0.01998	SREBF1;BMP2;IRS1;ID1;ID3	NA	NA	NA	NA	NA	NA
TNF alpha Signaling Pathway_Homo sapiens_WP231	Liver	6/92	0.0433812	TNFAIP3;CCL2;SOS1;NFKBIE;MAP3K14;BIRC3	NA	NA	NA	NA	NA	NA
PPAR Alpha Pathway_Homo sapiens_WP2878	Liver	4/26	0.0123181	FABP1;CPT1A;CYP7A1;APOA5	NA	NA	NA	NA	NA	NA
TOR Signaling_Homo sapiens_WP1471	Liver	4/36	0.0316901	IDI1;DDIT4;ULK1;HMGCR	NA	NA	NA	NA	NA	NA
Type II interferon signaling (IFNG)_Homo sapiens_WP619	Liver	4/37	0.0333872	CXCL10;GBP1;ICAM1;PSMB9	NA	NA	NA	NA	NA	NA
NOD pathway_Homo sapiens_WP1433	Liver	4/41	0.0423784	PYCARD;ACAP1;CASP1;IL18	NA	NA	NA	NA	NA	NA
Estrogen Receptor Pathway_Homo sapiens_WP2881	Liver	4/13	0.00105387	CYP1A2;CYP1A1;CYP1B1;PCK1	NA	NA	NA	NA	NA	NA
Benzo(a)pyrene metabolism_Homo sapiens_WP696	Liver	4/9	0.000305927	EPHX1;CYP1A1;CYP1B1;CYP3A4	NA	NA	NA	NA	NA	NA
Tryptophan metabolism_Mus musculus_WP79	Liver	4/43	0.0463752	AOC1;CYP1A2;CYP1A1;CYP1B1	NA	NA	NA	NA	NA	NA
Fatty Acid Omega Oxidation_Homo sapiens_WP206	Liver	4/16	0.00240129	CYP1A2;CYP1A1;CYP3A4;ADH6	NA	NA	NA	NA	NA	NA
Statin Pathway_Mus musculus_WP1	Liver	4/17	0.0026703	APOA4;HMGCR;CYP7A1;LDLR	NA	NA	NA	NA	NA	NA
Hypertrophy Model_Homo sapiens_WP516	Liver	3/20	0.0365228	IL18;ANKRD1;CYR61	NA	NA	NA	NA	NA	NA
Hypertrophy Model_Mus musculus_WP202	Liver	3/20	0.0365228	IL18;ANKRD1;CYR61	NA	NA	NA	NA	NA	NA
Fatty Acid Biosynthesis_Homo sapiens_WP357	Liver	3/22	0.0433812	ACLY;ACSS2;SCD	NA	NA	NA	NA	NA	NA
Fatty Acid Biosynthesis_Mus musculus_WP336	Liver	3/22	0.0433812	ACLY;ACSS2;SCD	NA	NA	NA	NA	NA	NA
ID signaling pathway_Homo sapiens_WP53	Liver	3/16	0.0228504	SREBF1;ID1;ID3	NA	NA	NA	NA	NA	NA
SREBF and miR33 in cholesterol and lipid homeostasis_Mus musculus_WP2084	Liver	3/10	0.00741289	SREBF1;HMGCR;LDLR	NA	NA	NA	NA	NA	NA
Estrogen metabolism_Mus musculus_WP1264	Liver	3/11	0.00938168	CYP1A2;CYP1A1;CYP1B1	NA	NA	NA	NA	NA	NA
Aflatoxin B1 metabolism_Homo sapiens_WP699	Liver	3/7	0.00252502	EPHX1;CYP1A2;CYP3A4	NA	NA	NA	NA	NA	NA
Sulindac Metabolic Pathway_Homo sapiens_WP2542	Liver	2/5	0.0246943	CYP1A2;CYP1B1	NA	NA	NA	NA	NA	NA
Fatty Acid Omega Oxidation_Mus musculus_WP33	Liver	2/7	0.0421555	CYP1A2;CYP1A1	NA	NA	NA	NA	NA	NA
Metabolism of lipids and lipoproteins_Homo sapiens_R-HSA-556833	Liver	60/659	8.8837e-22	ALAS1;MSMO1;AACS;CTGF;TM7SF2;NSDHL;GLIPR1;ME1;ANKRD1;CYP1B1;HMGCS2;SREBF1;CPT1A;STARD4;HMGCS1;ELOVL2;PLA2G4C;ELOVL6;APOA4;APOA5;LSS;ACLY;TRIB3;MVD;LPA;SLC27A2;TNFRSF21;PI4K2A;IDI1;MVK;HPGD;ABCB4;INSIG1;HMGCR;HSD17B7;ABCB11;CYP7A1;EBP;MED31;SC5D;ARSD;HAO2;LDLR;FDFT1;FDPS;SRD5A2;SLC10A1;CAV1;ETNPPL;FABP1;SQLE;CYP2C8;NCEH1;FABP5;SCD;CYP1A2;CYP1A1;PNPLA3;DHCR7;LPIN1	NA	NA	NA	NA	NA	NA
Metabolism_Homo sapiens_R-HSA-1430728	Liver	103/1908	3.08817e-21	PANK3;FOLH1B;MSMO1;ENO2;CTGF;TM7SF2;NSDHL;CYP1B1;PDK1;CPT1A;STARD4;G6PC;KMO;ACLY;POR;TRIB3;LPA;SLC27A2;PI4K2A;PFKFB1;IDI1;PFKFB4;PFKFB3;STXBP1;ABCB4;INSIG1;HMMR;RPS4Y1;ADIPOR2;ADH6;EBP;CYP2B6;RDH11;MED31;PCK1;ARSD;HAO2;FDFT1;FDPS;SRD5A2;SLC10A1;AGXT2;CAV1;EPHX1;SQLE;CYP26A1;CYP2C8;NCEH1;AKR1B10;CYP1A2;CYP1A1;DHCR7;ALAS1;SLC2A2;AACS;GLIPR1;CA5A;ME1;ANKRD1;HMGCS2;SREBF1;HMGCS1;ELOVL2;PLA2G4C;CYP3A4…	NA	NA	NA	NA	NA	NA
Cholesterol biosynthesis_Homo sapiens_R-HSA-191273	Liver	16/23	8.94609e-21	FDPS;IDI1;MVK;HMGCS1;MSMO1;HMGCR;HSD17B7;LSS;TM7SF2;SQLE;EBP;NSDHL;SC5D;MVD;DHCR7;FDFT1	NA	NA	NA	NA	NA	NA
Activation of gene expression by SREBF (SREBP)_Homo sapiens_R-HSA-2426168	Liver	15/42	1.07065e-13	FDPS;SREBF1;IDI1;MVK;HMGCS1;ELOVL6;HMGCR;LSS;TM7SF2;SQLE;SCD;SC5D;MVD;DHCR7;FDFT1	NA	NA	NA	NA	NA	NA
Regulation of cholesterol biosynthesis by SREBP (SREBF)_Homo sapiens_R-HSA-1655829	Liver	16/55	3.78072e-13	FDPS;SREBF1;IDI1;MVK;HMGCS1;INSIG1;ELOVL6;HMGCR;LSS;TM7SF2;SQLE;SCD;SC5D;MVD;DHCR7;FDFT1	NA	NA	NA	NA	NA	NA
Fatty acid, triacylglycerol, and ketone body metabolism_Homo sapiens_R-HSA-535734	Liver	25/217	4.59614e-11	ALAS1;ABCB4;HMGCR;CYP7A1;AACS;CTGF;GLIPR1;MED31;ME1;ANKRD1;HMGCS2;FDFT1;SREBF1;CPT1A;HMGCS1;ELOVL2;ELOVL6;APOA5;FABP1;ACLY;SCD;CYP1A1;TRIB3;LPIN1;TNFRSF21	NA	NA	NA	NA	NA	NA
PPARA activates gene expression_Homo sapiens_R-HSA-1989781	Liver	19/113	3.98967e-11	SREBF1;CPT1A;ALAS1;HMGCS1;ABCB4;HMGCR;CYP7A1;APOA5;CTGF;FABP1;GLIPR1;MED31;CYP1A1;ME1;ANKRD1;TRIB3;HMGCS2;TNFRSF21;FDFT1	NA	NA	NA	NA	NA	NA
Regulation of lipid metabolism by Peroxisome proliferator-activated receptor alpha (PPARalpha)_Homo sapiens_R-HSA-400206	Liver	19/116	4.88778e-11	SREBF1;CPT1A;ALAS1;HMGCS1;ABCB4;HMGCR;CYP7A1;APOA5;CTGF;FABP1;GLIPR1;MED31;CYP1A1;ME1;ANKRD1;TRIB3;HMGCS2;TNFRSF21;FDFT1	NA	NA	NA	NA	NA	NA
Phase 1 - Functionalization of compounds_Homo sapiens_R-HSA-211945	Liver	14/92	1.42413e-07	AOC1;ACSS2;EPHX1;CYP3A43;CYP3A4;CYP7A1;ADH6;CYP26A1;POR;CYP2C8;CYP2B6;CYP1A2;CYP1A1;CYP1B1	NA	NA	NA	NA	NA	NA
Cytochrome P450 - arranged by substrate type_Homo sapiens_R-HSA-211897	Liver	10/62	1.59377e-05	CYP26A1;POR;CYP2C8;CYP2B6;CYP1A2;CYP3A43;CYP1A1;CYP1B1;CYP3A4;CYP7A1	NA	NA	NA	NA	NA	NA
Biological oxidations_Homo sapiens_R-HSA-211859	Liver	15/199	0.000342966	AOC1;ACSS2;GSS;EPHX1;CYP3A43;CYP3A4;CYP7A1;ADH6;CYP26A1;POR;CYP2C8;CYP2B6;CYP1A2;CYP1A1;CYP1B1	NA	NA	NA	NA	NA	NA
Xenobiotics_Homo sapiens_R-HSA-211981	Liver	6/20	8.80248e-05	CYP2C8;CYP2B6;CYP1A2;CYP3A43;CYP1A1;CYP3A4	NA	NA	NA	NA	NA	NA
Glycolysis_Homo sapiens_R-HSA-70171	Liver	5/32	0.0140331	PFKFB1;PFKFB4;PFKFB3;ALDOC;ENO2	NA	NA	NA	NA	NA	NA
Lipid digestion, mobilization, and transport_Homo sapiens_R-HSA-73923	Liver	8/71	0.00267427	FABP1;NCEH1;FABP5;CAV1;APOA4;LPA;LDLR;APOA5	NA	NA	NA	NA	NA	NA
Extracellular matrix organization_Homo sapiens_R-HSA-1474244	Liver	14/283	0.0377282	MMP1;NTN4;PCOLCE;LAMB1;THBS1;FGF2;DCN;ICAM1;BMP2;CAPN8;LOX;COL9A3;CD47;CTSB	NA	NA	NA	NA	NA	NA
Glucose metabolism_Homo sapiens_R-HSA-70326	Liver	7/79	0.0291019	PFKFB1;PFKFB4;PFKFB3;GNPDA1;ALDOC;PCK1;ENO2	NA	NA	NA	NA	NA	NA
Synthesis of (16-20)-hydroxyeicosatetraenoic acids (HETE)_Homo sapiens_R-HSA-2142816	Liver	4/9	0.000763213	CYP2C8;CYP1A2;CYP1A1;CYP1B1	NA	NA	NA	NA	NA	NA
Signaling by Retinoic Acid_Homo sapiens_R-HSA-5362517	Liver	5/42	0.0387624	CYP26A1;CPT1A;FABP5;RDH11;PDK1	NA	NA	NA	NA	NA	NA
Retinoid metabolism and transport_Homo sapiens_R-HSA-975634	Liver	5/42	0.0387624	AKR1B10;RDH11;APOA4;BCO2;LDLR	NA	NA	NA	NA	NA	NA
Synthesis of epoxy (EET) and dihydroxyeicosatrienoic acids (DHET)_Homo sapiens_R-HSA-2142670	Liver	4/8	0.000463468	CYP2C8;CYP1A2;CYP1A1;CYP1B1	NA	NA	NA	NA	NA	NA
SREBP control of lipid synthesis_Homo sapiens_h_s1pPathway	Liver	3/7	0.0212566	SREBF1;HMGCS1;LDLR	NA	NA	NA	NA	NA	NA
cholesterol biosynthetic process (GO:0006695)	Liver	19/33	6.50263e-22	FDPS;IDI1;MVK;HMGCS1;APOA4;MSMO1;HMGCR;HSD17B7;APOA5;LSS;ACAT2;TM7SF2;ACLY;SQLE;EBP;NSDHL;MVD;DHCR7;FDFT1	NA	NA	NA	NA	NA	NA
regulation of cholesterol biosynthetic process (GO:0045540)	Liver	15/33	3.75896e-15	FDPS;SREBF1;IDI1;MVK;HMGCS1;ELOVL6;HMGCR;LSS;TM7SF2;SQLE;SCD;SC5D;MVD;DHCR7;FDFT1	NA	NA	NA	NA	NA	NA
regulation of lipid metabolic process (GO:0019216)	Liver	17/80	3.66792e-11	CPT1A;ALAS1;HMGCS1;ABCB4;HMGCR;CYP7A1;APOA5;CTGF;FABP1;GLIPR1;CYP1A1;ME1;ANKRD1;TRIB3;HMGCS2;TNFRSF21;FDFT1	NA	NA	NA	NA	NA	NA
cholesterol homeostasis (GO:0042632)	Liver	9/50	8.79887e-05	CAV1;ANGPTL3;IL18;PCSK9;APOA4;TMEM97;CYP7A1;LDLR;APOA5	NA	NA	NA	NA	NA	NA
xenobiotic metabolic process (GO:0006805)	Liver	11/85	0.000113717	CYB5B;CYP26A1;POR;CYP2C8;AOC1;NCEH1;CYP2B6;EPHX1;CYP1A2;CYP1B1;CYP3A4	NA	NA	NA	NA	NA	NA
lipid metabolic process (GO:0006629)	Liver	11/89	0.000130062	SREBF1;FABP5;HMGCS1;ABCB4;FAXDC2;SC5D;CYP3A4;LPA;PLPP3;LDLR;ACAT2	NA	NA	NA	NA	NA	NA
omega-hydroxylase P450 pathway (GO:0097267)	Liver	4/9	0.00191457	CYP2C8;CYP1A2;CYP1A1;CYP1B1	NA	NA	NA	NA	NA	NA
steroid metabolic process (GO:0008202)	Liver	7/29	0.000130062	CYP2C8;AKR1B10;CYP2B6;CYP1A1;CYP1B1;MSMO1;CYP3A4	NA	NA	NA	NA	NA	NA
cellular response to organic cyclic compound (GO:0071407)	Liver	4/12	0.00479571	CYP1A1;IL18;CCL2;CYP1B1	NA	NA	NA	NA	NA	NA
oxidation-reduction process (GO:0055114)	Liver	10/119	0.00586994	POR;CYP2C8;AOC1;CYP2B6;CYP1A2;CYP1A1;CYP1B1;BCO2;CYP3A4;MMACHC	NA	NA	NA	NA	NA	NA
epoxygenase P450 pathway (GO:0019373)	Liver	5/21	0.00389397	CYP2C8;CYP2B6;CYP1A2;CYP1A1;CYP1B1	NA	NA	NA	NA	NA	NA
drug metabolic process (GO:0017144)	Liver	5/22	0.00446143	CYP2C8;CYP2B6;CYP1A2;CYP1A1;CYP3A4	NA	NA	NA	NA	NA	NA
canonical glycolysis (GO:0061621)	Liver	5/27	0.0073324	PFKFB1;PFKFB4;PFKFB3;ALDOC;ENO2	NA	NA	NA	NA	NA	NA
cellular response to mechanical stimulus (GO:0071260)	Liver	6/47	0.0119612	CASP1;HABP4;ANKRD1;TNFRSF10A;MAP3K14;TLR3	NA	NA	NA	NA	NA	NA
lipid homeostasis (GO:0055088)	Liver	4/19	0.0176622	ABCB4;ANGPTL3;PNPLA3;APOA4	NA	NA	NA	NA	NA	NA
response to bacterium (GO:0009617)	Liver	4/15	0.00758936	VIL1;CAV1;CCL2;SERPINB9	NA	NA	NA	NA	NA	NA
cellular response to lipopolysaccharide (GO:0071222)	Liver	6/55	0.0203002	PYCARD;CXCL10;CXCL6;ANKRD1;TNFAIP3;CCL2	NA	NA	NA	NA	NA	NA
animal organ morphogenesis (GO:0009887)	Liver	6/62	0.0307309	NEK8;BMP2;IL7;CCL2;FGF2;DCN	NA	NA	NA	NA	NA	NA
exogenous drug catabolic process (GO:0042738)	Liver	4/11	0.00389397	CYP2C8;CYP2B6;CYP1A2;CYP3A4	NA	NA	NA	NA	NA	NA
gluconeogenesis (GO:0006094)	Liver	5/40	0.0265873	PFKFB1;G6PC;ALDOC;PCK1;ENO2	NA	NA	NA	NA	NA	NA
triglyceride homeostasis (GO:0070328)	Liver	4/22	0.0225917	ANGPTL3;IL18;APOA4;APOA5	NA	NA	NA	NA	NA	NA
bile acid and bile salt transport (GO:0015721)	Liver	4/21	0.0203002	SLC10A1;SLC51A;ABCB11;SLC51B	NA	NA	NA	NA	NA	NA
positive regulation of cholesterol esterification (GO:0010873)	Liver	3/9	0.0202945	STARD4;APOA4;APOA5	NA	NA	NA	NA	NA	NA
oxidative demethylation (GO:0070989)	Liver	3/9	0.0202945	CYP2C8;CYP1A2;CYP3A4	NA	NA	NA	NA	NA	NA
cholesterol metabolic process (GO:0008203)	Liver	4/28	0.0494552	SQLE;EBP;ANGPTL3;APOA4	NA	NA	NA	NA	NA	NA
triglyceride catabolic process (GO:0019433)	Liver	4/21	0.0203002	FABP1;FABP5;PNPLA3;APOA5	NA	NA	NA	NA	NA	NA
retinal metabolic process (GO:0042574)	Liver	3/10	0.0225917	RDH11;CYP1B1;BCO2	NA	NA	NA	NA	NA	NA
isoprenoid biosynthetic process (GO:0008299)	Liver	3/6	0.0073324	MVK;MVD;HMGCR	NA	NA	NA	NA	NA	NA
sterol biosynthetic process (GO:0016126)	Liver	3/6	0.0073324	SQLE;MSMO1;TM7SF2	NA	NA	NA	NA	NA	NA
blood vessel morphogenesis (GO:0048514)	Liver	3/11	0.0289322	LOX;ID1;CYP1B1	NA	NA	NA	NA	NA	NA
positive regulation of T cell migration (GO:2000406)	Liver	3/9	0.0202945	PYCARD;CXCL10;CCL20	NA	NA	NA	NA	NA	NA
embryonic morphogenesis (GO:0048598)	Liver	3/5	0.00490269	FLRT3;HTR2B;FGF2	NA	NA	NA	NA	NA	NA
lipid hydroxylation (GO:0002933)	Liver	3/5	0.00490269	CYP2C8;CYP1A1;CYP3A4	NA	NA	NA	NA	NA	NA
lipid biosynthetic process (GO:0008610)	Liver	3/10	0.0225917	SREBF1;ACLY;ACSS2	NA	NA	NA	NA	NA	NA
Cytokine-cytokine receptor interaction_Homo sapiens_hsa04060	Hematopoetic system	NA	NA	NA	27/265	4.42309e-15	CSF3R;PDGFA;CXCL1;FASLG;TNF;CXCL5;IL18RAP;CXCR1;CXCR2;PDGFC;IL6R;PF4V1;IL12RB2;IL15RA;CCL23;CCL22;TNFSF14;CCL20;IL15;IL1R2;TNFRSF10C;ACVR2A;IL4;CXCL10;IL6;IL3RA;IL2RB	NA	NA	NA
Inflammatory bowel disease (IBD)_Homo sapiens_hsa05321	Hematopoetic system	NA	NA	NA	11/65	3.18993e-08	IL4;IL6;IL18RAP;MAF;HLA-DRB4;HLA-DPB1;RORA;TNF;HLA-DQA1;IL12RB2;HLA-DQB1	NA	NA	NA
Graft-versus-host disease_Homo sapiens_hsa05332	Hematopoetic system	NA	NA	NA	9/41	5.76512e-08	IL6;HLA-DRB4;PRF1;HLA-DPB1;FASLG;KIR2DL2;TNF;HLA-DQA1;HLA-DQB1	NA	NA	NA
Allograft rejection_Homo sapiens_hsa05330	Hematopoetic system	NA	NA	NA	8/38	5.58598e-07	IL4;HLA-DRB4;PRF1;HLA-DPB1;FASLG;TNF;HLA-DQA1;HLA-DQB1	NA	NA	NA
HTLV-I infection_Homo sapiens_hsa05166	Hematopoetic system	NA	NA	NA	16/258	3.1447e-06	IL15RA;HLA-DRB4;IL15;IL1R2;WNT5A;CREM;PDGFA;FOS;TNF;IL6;CCND2;IL2RB;HLA-DPB1;MYBL1;HLA-DQA1;HLA-DQB1	NA	NA	NA
Intestinal immune network for IgA production_Homo sapiens_hsa04672	Hematopoetic system	NA	NA	NA	8/48	3.1447e-06	IL4;IL15RA;IL6;HLA-DRB4;IL15;HLA-DPB1;HLA-DQA1;HLA-DQB1	NA	NA	NA
Type I diabetes mellitus_Homo sapiens_hsa04940	Hematopoetic system	NA	NA	NA	7/43	1.83042e-05	HLA-DRB4;PRF1;HLA-DPB1;FASLG;TNF;HLA-DQA1;HLA-DQB1	NA	NA	NA
Hematopoietic cell lineage_Homo sapiens_hsa04640	Hematopoetic system	NA	NA	NA	9/88	2.53952e-05	IL4;IL6;CSF3R;HLA-DRB4;MME;IL1R2;IL3RA;TNF;IL6R	NA	NA	NA
Jak-STAT signaling pathway_Homo sapiens_hsa04630	Hematopoetic system	NA	NA	NA	11/158	5.05773e-05	IL4;IL15RA;IL6;CSF3R;CCND2;IL15;IL3RA;IL2RB;IL6R;MCL1;IL12RB2	NA	NA	NA
Leishmaniasis_Homo sapiens_hsa05140	Hematopoetic system	NA	NA	NA	8/73	4.48634e-05	IL4;FCGR3B;HLA-DRB4;HLA-DPB1;FOS;TNF;HLA-DQA1;HLA-DQB1	NA	NA	NA
Herpes simplex infection_Homo sapiens_hsa05168	Hematopoetic system	NA	NA	NA	12/185	4.48634e-05	IL6;HLA-DRB4;TNFSF14;DDX58;IL15;HLA-DPB1;FASLG;FOS;SRSF6;TNF;HLA-DQA1;HLA-DQB1	NA	NA	NA
Autoimmune thyroid disease_Homo sapiens_hsa05320	Hematopoetic system	NA	NA	NA	7/53	4.85731e-05	IL4;HLA-DRB4;PRF1;HLA-DPB1;FASLG;HLA-DQA1;HLA-DQB1	NA	NA	NA
Staphylococcus aureus infection_Homo sapiens_hsa05150	Hematopoetic system	NA	NA	NA	7/56	6.13983e-05	C1QB;FCGR3B;HLA-DRB4;HLA-DPB1;FCGR2B;HLA-DQA1;HLA-DQB1	NA	NA	NA
Asthma_Homo sapiens_hsa05310	Hematopoetic system	NA	NA	NA	6/31	3.16495e-05	IL4;HLA-DRB4;HLA-DPB1;TNF;HLA-DQA1;HLA-DQB1	NA	NA	NA
Chemokine signaling pathway_Homo sapiens_hsa04062	Hematopoetic system	NA	NA	NA	10/187	0.00088688	CXCL10;GNG10;CCL23;CCL22;CXCR1;CCL20;CXCR2;CXCL1;CXCL5;PF4V1	NA	NA	NA
Transcriptional misregulation in cancer_Homo sapiens_hsa05202	Hematopoetic system	NA	NA	NA	10/180	0.000678182	NTRK1;IL6;CCND2;MAF;ZEB1;PLAU;IL1R2;H3F3A;IL2RB;PDGFA	NA	NA	NA
Measles_Homo sapiens_hsa05162	Hematopoetic system	NA	NA	NA	8/136	0.00209535	IL4;IL6;CCND2;DDX58;IL2RB;TNFRSF10C;FASLG;FCGR2B	NA	NA	NA
Systemic lupus erythematosus_Homo sapiens_hsa05322	Hematopoetic system	NA	NA	NA	8/135	0.0020833	C1QB;FCGR3B;HLA-DRB4;H3F3A;HLA-DPB1;TNF;HLA-DQA1;HLA-DQB1	NA	NA	NA
Pertussis_Homo sapiens_hsa05133	Hematopoetic system	NA	NA	NA	6/75	0.00228611	C1QB;IL6;SERPING1;FOS;TNF;CXCL5	NA	NA	NA
Antigen processing and presentation_Homo sapiens_hsa04612	Hematopoetic system	NA	NA	NA	6/77	0.00245573	HLA-DRB4;HLA-DPB1;KIR2DL2;TNF;HLA-DQA1;HLA-DQB1	NA	NA	NA
Natural killer cell mediated cytotoxicity_Homo sapiens_hsa04650	Hematopoetic system	NA	NA	NA	7/135	0.0081225	NCR3;FCGR3B;PRF1;TNFRSF10C;FASLG;KIR2DL2;TNF	NA	NA	NA
Malaria_Homo sapiens_hsa05144	Hematopoetic system	NA	NA	NA	5/49	0.00228611	IL6;KLRB1;SDC2;THBS1;TNF	NA	NA	NA
Tuberculosis_Homo sapiens_hsa05152	Hematopoetic system	NA	NA	NA	8/178	0.00881848	IL6;FCGR3B;HLA-DRB4;HLA-DPB1;FCGR2B;TNF;HLA-DQA1;HLA-DQB1	NA	NA	NA
Amoebiasis_Homo sapiens_hsa05146	Hematopoetic system	NA	NA	NA	6/100	0.0082099	IL6;ARG1;IL1R2;FN1;CXCL1;TNF	NA	NA	NA
NF-kappa B signaling pathway_Homo sapiens_hsa04064	Hematopoetic system	NA	NA	NA	6/93	0.00602192	TNFSF14;DDX58;PLAU;BLNK;CFLAR;TNF	NA	NA	NA
Proteoglycans in cancer_Homo sapiens_hsa05205	Hematopoetic system	NA	NA	NA	8/203	0.0176743	PLAU;SDC2;WNT5A;FN1;FASLG;EZR;THBS1;TNF	NA	NA	NA
Viral myocarditis_Homo sapiens_hsa05416	Hematopoetic system	NA	NA	NA	5/59	0.00503442	HLA-DRB4;PRF1;HLA-DPB1;HLA-DQA1;HLA-DQB1	NA	NA	NA
Chagas disease (American trypanosomiasis)_Homo sapiens_hsa05142	Hematopoetic system	NA	NA	NA	6/104	0.00942977	C1QB;IL6;FASLG;CFLAR;FOS;TNF	NA	NA	NA
Cell adhesion molecules (CAMs)_Homo sapiens_hsa04514	Hematopoetic system	NA	NA	NA	7/142	0.00957995	ALCAM;HLA-DRB4;SDC2;HLA-DPB1;CD226;HLA-DQA1;HLA-DQB1	NA	NA	NA
Phagosome_Homo sapiens_hsa04145	Hematopoetic system	NA	NA	NA	7/154	0.0147012	FCGR3B;HLA-DRB4;HLA-DPB1;FCGR2B;THBS1;HLA-DQA1;HLA-DQB1	NA	NA	NA
Pathways in cancer_Homo sapiens_hsa05200	Hematopoetic system	NA	NA	NA	11/397	0.0451254	NTRK1;GNG10;IL6;CSF3R;MMP1;PTGER2;WNT5A;FN1;PDGFA;FASLG;FOS	NA	NA	NA
Osteoclast differentiation_Homo sapiens_hsa04380	Hematopoetic system	NA	NA	NA	6/132	0.0274057	FCGR3B;BLNK;FOS;FCGR2B;TNF;LILRA3	NA	NA	NA
Toll-like receptor signaling pathway_Homo sapiens_hsa04620	Hematopoetic system	NA	NA	NA	5/106	0.0451254	CXCL10;IL6;SPP1;FOS;TNF	NA	NA	NA
African trypanosomiasis_Homo sapiens_hsa05143	Hematopoetic system	NA	NA	NA	4/35	0.00537482	IL6;FASLG;TNF;IDO1	NA	NA	NA
Cytokines and Inflammatory Response_Homo sapiens_WP530	Hematopoetic system	NA	NA	NA	6/26	0.000145464	IL4;IL6;IL15;PDGFA;CXCL1;TNF	NA	NA	NA
Spinal Cord Injury_Mus musculus_WP2432	Hematopoetic system	NA	NA	NA	9/96	0.000221875	IL4;EPHA4;CXCL10;IL6;ARG1;XYLT1;FOS;FCGR2B;TNF	NA	NA	NA
Cytokines and Inflammatory Response (BioCarta)_Mus musculus_WP222	Hematopoetic system	NA	NA	NA	5/25	0.000705636	IL4;IL6;IL15;PDGFA;TNF	NA	NA	NA
Allograft Rejection_Homo sapiens_WP2328	Hematopoetic system	NA	NA	NA	7/78	0.00233408	IL4;PRF1;HLA-DPB1;FASLG;TNF;HLA-DQA1;HLA-DQB1	NA	NA	NA
SIDS Susceptibility Pathways_Mus musculus_WP1266	Hematopoetic system	NA	NA	NA	6/59	0.0033899	IL6;DEAF1;RORA;HES1;TNF;IL6R	NA	NA	NA
Differentiation Pathway_Homo sapiens_WP2848	Hematopoetic system	NA	NA	NA	5/48	0.00904879	IL6;CXCR1;WNT5A;PDGFA;IL6R	NA	NA	NA
TGF Beta Signaling Pathway_Mus musculus_WP113	Hematopoetic system	NA	NA	NA	5/52	0.00961586	ZEB2;SPP1;FOS;THBS1;TNF	NA	NA	NA
TGF-beta Receptor Signaling_Homo sapiens_WP560	Hematopoetic system	NA	NA	NA	5/56	0.0114773	ZEB2;SPP1;FOS;THBS1;TNF	NA	NA	NA
Circadian rythm related genes_Homo sapiens_WP3594	Hematopoetic system	NA	NA	NA	9/200	0.0144325	NTRK1;IL6;DHX9;PRF1;CREM;RORA;NR1D2;PTGDS;ADA	NA	NA	NA
Apoptosis Modulation and Signaling_Homo sapiens_WP1772	Hematopoetic system	NA	NA	NA	6/93	0.0162603	IL1R2;TNFRSF10C;FASLG;CFLAR;FOS;MCL1	NA	NA	NA
Inflammatory Response Pathway_Homo sapiens_WP453	Hematopoetic system	NA	NA	NA	4/30	0.00961586	IL4;IL2RB;FN1;THBS1	NA	NA	NA
Inflammatory Response Pathway_Mus musculus_WP458	Hematopoetic system	NA	NA	NA	4/30	0.00961586	IL4;IL2RB;FN1;THBS1	NA	NA	NA
Senescence and Autophagy in Cancer_Homo sapiens_WP615	Hematopoetic system	NA	NA	NA	6/105	0.0268435	IL6;PLAU;FN1;CXCL1;THBS1;IL6R	NA	NA	NA
SIDS Susceptibility Pathways_Homo sapiens_WP706	Hematopoetic system	NA	NA	NA	7/160	0.0467384	IL6;DEAF1;CREM;RORA;HES1;TNF;IL6R	NA	NA	NA
Complement and Coagulation Cascades_Mus musculus_WP449	Hematopoetic system	NA	NA	NA	4/55	0.0492268	C1QB;THBD;PLAU;SERPING1	NA	NA	NA
Iron Homeostasis_Mus musculus_WP1596	Hematopoetic system	NA	NA	NA	3/12	0.00961586	IL6;TNF;IL6R	NA	NA	NA
Overview of nanoparticle effects_Homo sapiens_WP3287	Hematopoetic system	NA	NA	NA	3/19	0.0235023	IL6;FN1;TNF	NA	NA	NA
miR-148a/miR-31/FIH1/HIF1?-Notch signaling in glioblastoma _Homo sapiens_WP3593	Hematopoetic system	NA	NA	NA	2/8	0.047776	HEY1;HES1	NA	NA	NA
Cytokine Signaling in Immune system_Homo sapiens_R-HSA-1280215	Hematopoetic system	NA	NA	NA	28/620	1.61322e-06	CSF3R;IFITM2;PDGFA;TNF;IL18RAP;BLNK;IL6R;FCGR1B;HLA-DQA1;IL12RB2;RANBP2;IL15RA;HLA-DRB4;RSAD2;TNFSF14;DDX58;IL15;IL1R2;FN1;NRG1;IL6;RASA3;IFI27;IL3RA;IL2RB;PELI1;HLA-DPB1;HLA-DQB1	NA	NA	NA
Immune System_Homo sapiens_R-HSA-168256	Hematopoetic system	NA	NA	NA	46/1547	4.00922e-06	C1QB;CSF3R;IFITM2;KLRB1;DHX9;PDGFA;TXN;KIR2DL2;TNF;LILRA3;IL18RAP;BLNK;IL6R;FCGR1B;HLA-DQA1;IL12RB2;MEF2A;RANBP2;IL15RA;CCL22;HLA-DRB4;RSAD2;TNFSF14;ERAP2;DDX58;IL15;CD300A;IL1R2;FN1;NRG1;FOS;GZMM;IL6;NCR3;RASA3;IFI27;IL3RA;IL2RB;PELI1;KLRF1;HLA-DPB1;IGHD;TXNIP;CD226;FCGR2B;HLA-DQB1	NA	NA	NA
Signaling by Interleukins_Homo sapiens_R-HSA-449147	Hematopoetic system	NA	NA	NA	16/392	0.00407824	IL15RA;CSF3R;IL15;IL1R2;FN1;PDGFA;NRG1;IL6;IL18RAP;RASA3;IL3RA;IL2RB;PELI1;BLNK;IL6R;IL12RB2	NA	NA	NA
Hemostasis_Homo sapiens_R-HSA-109582	Hematopoetic system	NA	NA	NA	19/552	0.00606527	GUCY1B3;DOCK4;MMP1;H3F3A;FN1;PDGFA;CTSW;HBD;MERTK;THBS1;THBD;GNG10;CAPZB;PLAU;CEACAM6;IL3RA;IL2RB;SERPING1;PF4V1	NA	NA	NA
Developmental Biology_Homo sapiens_R-HSA-1266738	Hematopoetic system	NA	NA	NA	22/786	0.0121728	MEF2A;SPAG9;EPHA4;MED1;LIMK2;SDC2;H3F3A;FN1;PDGFA;LPL;NRG1;TNF;ACVR2A;ALCAM;RASA3;IL3RA;IL2RB;DPYSL3;HES1;PLXNC1;EZR;MYL9	NA	NA	NA
G alpha (i) signalling events_Homo sapiens_R-HSA-418594	Hematopoetic system	NA	NA	NA	11/240	0.0102179	P2RY13;CXCL10;HCAR3;GNG10;CCL23;CXCR1;CCL20;RGS16;CXCR2;CXCL1;CXCL5	NA	NA	NA
Interferon Signaling_Homo sapiens_R-HSA-913531	Hematopoetic system	NA	NA	NA	10/196	0.0102179	RANBP2;IFITM2;HLA-DRB4;RSAD2;IFI27;DDX58;HLA-DPB1;FCGR1B;HLA-DQA1;HLA-DQB1	NA	NA	NA
Class A/1 (Rhodopsin-like receptors)_Homo sapiens_R-HSA-373076	Hematopoetic system	NA	NA	NA	13/323	0.0102179	P2RY13;CCL23;CCL22;CCL20;PTGER2;CXCL1;CXCL5;CXCL10;HCAR3;XK;CXCR1;CXCR2;FFAR2	NA	NA	NA
Translocation of ZAP-70 to Immunological synapse_Homo sapiens_R-HSA-202430	Hematopoetic system	NA	NA	NA	4/21	0.0102179	HLA-DRB4;HLA-DPB1;HLA-DQA1;HLA-DQB1	NA	NA	NA
Phosphorylation of CD3 and TCR zeta chains_Homo sapiens_R-HSA-202427	Hematopoetic system	NA	NA	NA	4/24	0.0102179	HLA-DRB4;HLA-DPB1;HLA-DQA1;HLA-DQB1	NA	NA	NA
PD-1 signaling_Homo sapiens_R-HSA-389948	Hematopoetic system	NA	NA	NA	4/26	0.0121728	HLA-DRB4;HLA-DPB1;HLA-DQA1;HLA-DQB1	NA	NA	NA
Signal Transduction_Homo sapiens_R-HSA-162582	Hematopoetic system	NA	NA	NA	48/2465	0.0260349	CALCRL;RGS16;PTGER2;SDC2;PDGFA;LPL;CXCL1;FASLG;THBS1;TNF;CXCL5;HCAR3;GNG10;CXCR1;HEY1;CXCR2;PDGFC;SPP1;FFAR2;HES1;IFT57;IL6R;NTRK1;MEF2A;RANBP2;P2RY13;CENPU;CCL23;CCL22;CCL20;LIMK2;NDE1;AKR1C1;H3F3A;WNT5A;FN1;NRG1;CFLAR;ARHGAP26;ACVR2A;CXCL10;IL6;XK;RASA3;HNRNPH1;IL3RA;IL2RB;MYL9	NA	NA	NA
Peptide ligand-binding receptors_Homo sapiens_R-HSA-375276	Hematopoetic system	NA	NA	NA	9/193	0.0260349	CXCL10;CCL23;CCL22;XK;CXCR1;CCL20;CXCR2;CXCL1;CXCL5	NA	NA	NA
Immunoregulatory interactions between a Lymphoid and a non-Lymphoid cell_Homo sapiens_R-HSA-198933	Hematopoetic system	NA	NA	NA	8/157	0.0260349	NCR3;KLRB1;CD300A;KLRF1;CD226;FCGR2B;KIR2DL2;LILRA3	NA	NA	NA
Generation of second messenger molecules_Homo sapiens_R-HSA-202433	Hematopoetic system	NA	NA	NA	4/35	0.0293275	HLA-DRB4;HLA-DPB1;HLA-DQA1;HLA-DQB1	NA	NA	NA
Cell surface interactions at the vascular wall_Homo sapiens_R-HSA-202733	Hematopoetic system	NA	NA	NA	6/101	0.0493008	THBD;CEACAM6;MMP1;FN1;MERTK;PF4V1	NA	NA	NA
signal transduction (GO:0007165)	Hematopoetic system	NA	NA	NA	30/861	7.05003e-05	NFAT5;CSF3R;CREM;CXCL1;FASLG;TXN;LILRA3;CXCL5;GNG10;ALCAM;PLAU;CXCR2;IL15RA;CCL23;CCL22;PRMT2;TNFSF14;ERAP2;CCL20;IL15;AMFR;TNFRSF10C;IGF2R;GREM1;CXCL10;RASA3;CEACAM6;IL2RB;CD226;FCGR2B	NA	NA	NA
neutrophil degranulation (GO:0043312)	Hematopoetic system	NA	NA	NA	20/479	0.000336944	ATP8B4;MGAM;MME;GCA;ARG1;CD300A;FUCA1;FGL2;CXCL1;OLFM4;LILRA3;IGF2R;FCGR3B;CXCR1;PLAU;CEACAM6;ADGRE3;CXCR2;CHI3L1;MNDA	NA	NA	NA
positive regulation of cell proliferation (GO:0008284)	Hematopoetic system	NA	NA	NA	14/326	0.00641871	IL15;FN1;PDGFA;NRG1;THBS1;CXCL5;GREM1;IL6;CCND2;CEACAM6;CXCR2;HES1;IL6R;IL12RB2	NA	NA	NA
positive regulation of transcription from RNA polymerase II promoter (GO:0045944)	Hematopoetic system	NA	NA	NA	20/712	0.0268152	MEF2A;NFAT5;MED1;PID1;AUTS2;DDX58;WNT5A;RORA;FOS;PKD2;TNF;ACVR2A;GREM1;IL4;CXCL10;ZEB2;IL6;HEY1;HES1;MYBL1	NA	NA	NA
cell-cell signaling (GO:0007267)	Hematopoetic system	NA	NA	NA	12/280	0.0152148	CXCL10;CCL23;CCL22;ERAP2;CCL20;IL15;CEACAM6;PDGFA;FASLG;TXN;MERTK;CXCL5	NA	NA	NA
negative regulation of apoptotic process (GO:0043066)	Hematopoetic system	NA	NA	NA	12/323	0.0335752	GREM1;IL4;MED1;IL6;CCND2;WNT5A;IL2RB;CFLAR;NAA15;THBS1;MCL1;SNCA	NA	NA	NA
cell surface receptor signaling pathway (GO:0007166)	Hematopoetic system	NA	NA	NA	9/176	0.0217834	CXCL10;IL18RAP;CXCR1;KLRB1;CXCR2;KLRF1;MERTK;IL12RB2;ASGR2	NA	NA	NA
positive regulation of chemokine production (GO:0032722)	Hematopoetic system	NA	NA	NA	4/13	0.00208592	IL6;FFAR2;TNF;IL6R	NA	NA	NA
positive regulation of interleukin-6 production (GO:0032755)	Hematopoetic system	NA	NA	NA	4/20	0.00919575	IL6;DDX58;WNT5A;IL6R	NA	NA	NA
positive regulation of gene expression (GO:0010628)	Hematopoetic system	NA	NA	NA	9/214	0.0456265	MED1;IL6;PID1;DDX58;LAMP3;FN1;STAP1;EZR;TNF	NA	NA	NA
monocyte chemotaxis (GO:0002548)	Hematopoetic system	NA	NA	NA	5/38	0.00919575	IL6;CCL23;CCL22;CCL20;IL6R	NA	NA	NA
positive regulation of fibroblast proliferation (GO:0048146)	Hematopoetic system	NA	NA	NA	4/27	0.0217834	PDGFC;WNT5A;FN1;PDGFA	NA	NA	NA
positive regulation of smooth muscle cell proliferation (GO:0048661)	Hematopoetic system	NA	NA	NA	4/24	0.0152148	IL6;THBS1;TNF;IL6R	NA	NA	NA
negative regulation of fat cell differentiation (GO:0045599)	Hematopoetic system	NA	NA	NA	4/29	0.0254721	IL6;WNT5A;RORA;TNF	NA	NA	NA
keratinocyte differentiation (GO:0030216)	Hematopoetic system	NA	NA	NA	5/59	0.0352913	MED1;CLIC4;WNT5A;TXNIP;TGM3	NA	NA	NA
activation of cysteine-type endopeptidase activity involved in apoptotic process (GO:0006919)	Hematopoetic system	NA	NA	NA	5/63	0.0451894	IFI27;FASLG;IFT57;TNF;SNCA	NA	NA	NA
receptor internalization (GO:0031623)	Hematopoetic system	NA	NA	NA	4/34	0.0352913	CALCRL;CXCR1;CXCR2;SNCA	NA	NA	NA
interferon-gamma-mediated signaling pathway (GO:0060333)	Hematopoetic system	NA	NA	NA	5/65	0.0453364	HLA-DRB4;HLA-DPB1;FCGR1B;HLA-DQA1;HLA-DQB1	NA	NA	NA
positive regulation of inflammatory response (GO:0050729)	Hematopoetic system	NA	NA	NA	4/38	0.0453364	IL15;WNT5A;LPL;PLA2G7	NA	NA	NA
cellular response to calcium ion (GO:0071277)	Hematopoetic system	NA	NA	NA	4/39	0.0456265	MEF2A;CLIC4;WNT5A;PKD2	NA	NA	NA
cellular response to cytokine stimulus (GO:0071345)	Hematopoetic system	NA	NA	NA	3/17	0.0451894	PID1;MME;DPYSL3	NA	NA	NA
negative regulation of ruffle assembly (GO:1900028)	Hematopoetic system	NA	NA	NA	2/5	0.0456265	KANK1;STAP1	NA	NA	NA
positive regulation of T-helper 2 cell cytokine production (GO:2000553)	Hematopoetic system	NA	NA	NA	2/5	0.0456265	IL6;RSAD2	NA	NA	NA
positive regulation of intracellular transport (GO:0032388)	Hematopoetic system	NA	NA	NA	2/5	0.0456265	NUMA1;MLC1	NA	NA	NA
