# Supplementary material for: PharmOmics: A species- and tissue-specific drug signature database and gene-network-based drug repositioning tool
Source: iScience. 2022 Mar 10;25(4):104052. doi: 10.1016/j.isci.2022.104052 (PMC8957031; doi:10.1016/j.isci.2022.104052)
Supplement: Table S7. Cross-species comparison of Rosuvastatin Pathways, related to Figure 6 [file mmc5.xlsx]

## Sheet: Table S7
Table S7. Cross-species comparison of Rosuvastatin Pathways, Related to Figure 6.
Pathway name	tissue	shared.genes.to.pathway.Human	Adjusted.enrichment.p.value.Human	Overlapped.genes.Human	shared.genes.to.pathway.Mouse	Adjusted.enrichment.p.value.Mouse	Overlapped.genes.Mouse	shared.genes.to.pathway.Rat	Adjusted.enrichment.p.value.Rat	Overlapped.genes.Rat
PPAR signaling pathway_Homo sapiens_hsa03320	Human:Mouse:Rat	11/69	1.33924e-06	FABP1;CPT1A;FABP4;ACOX2;ACOX1;MMP1;HMGCS2;ACADM;CD36;ANGPTL4;CPT1C	8/69	0.00533417	FABP2;FABP5;LPL;PPARG;CD36;APOA5;CYP8B1;CPT1B	13/69	6.82664e-05	ACSL3;CYP7A1;APOA5;CPT1B;FABP3;FABP4;FABP5;CPT2;ACOX2;EHHADH;ME1;CD36;ANGPTL4
PPAR signaling pathway_Mus musculus_WP2316	Human:Mouse:Rat	11/68	1.32923e-06	FABP1;CPT1A;FABP4;ACOX2;ACOX1;MMP1;HMGCS2;ACADM;CD36;ANGPTL4;CPT1C	8/68	0.00171623	FABP2;FABP5;LPL;PPARG;CD36;APOA5;CYP8B1;CPT1B	13/68	0.000175524	ACSL3;CYP7A1;APOA5;CPT1B;FABP3;FABP4;FABP5;CPT2;ACOX2;EHHADH;ME1;CD36;ANGPTL4
Fatty acid, triacylglycerol, and ketone body metabolism_Homo sapiens_R-HSA-535734	Human:Mouse:Rat	11/217	0.0431316	FABP1;CPT1A;ALAS1;ACOX1;FHL2;PLIN2;HMGCS2;ACADM;CD36;ANGPTL4;TNFRSF21	13/217	0.0180029	WWTR1;HMGCS1;ELOVL2;ACOT11;HMGCR;APOA5;CPT1B;GPD2;GPD1;ACOT2;TRIB3;PPARG;CD36	32/217	2.40649e-09	ALAS1;PEX11A;ECI1;CYP7A1;ACACB;NPAS2;AACS;GLIPR1;CPT2;ME1;CD36;PPARGC1A;TEAD1;DECR1;NFYB;ACOT12;G0S2;ELOVL6;ACSL3;NR1D1;APOA5;CPT1B;ACSF2;ACLY;GPAM;GPD2;GPD1;CYP1A1;ACOT2;ACOT1;ANGPTL4;ACOT4
Fatty acid degradation_Homo sapiens_hsa00071	Human:Rat	6/44	0.0033739	CPT1A;ACAA2;ADH1C;ACOX1;ACADM;CPT1C	NA	NA	NA	8/44	0.00514367	ALDH1B1;CPT2;EHHADH;ECI1;ACSL3;ADH7;CPT1B;ACAT2
PPARA activates gene expression_Homo sapiens_R-HSA-1989781	Human:Rat	11/113	0.000400539	FABP1;CPT1A;ALAS1;ACOX1;FHL2;PLIN2;HMGCS2;ACADM;CD36;ANGPTL4;TNFRSF21	NA	NA	NA	16/113	0.000497352	ALAS1;NFYB;PEX11A;G0S2;NR1D1;CYP7A1;APOA5;NPAS2;GLIPR1;CPT2;CYP1A1;ME1;CD36;ANGPTL4;PPARGC1A;TEAD1
Regulation of lipid metabolism by Peroxisome proliferator-activated receptor alpha (PPARalpha)_Homo sapiens_R-HSA-400206	Human:Rat	11/116	0.000400539	FABP1;CPT1A;ALAS1;ACOX1;FHL2;PLIN2;HMGCS2;ACADM;CD36;ANGPTL4;TNFRSF21	NA	NA	NA	16/116	0.000497352	ALAS1;NFYB;PEX11A;G0S2;NR1D1;CYP7A1;APOA5;NPAS2;GLIPR1;CPT2;CYP1A1;ME1;CD36;ANGPTL4;PPARGC1A;TEAD1
regulation of lipid metabolic process (GO:0019216)	Human:Rat	11/80	2.47882e-05	FABP1;CPT1A;ALAS1;ACOX1;FHL2;PLIN2;HMGCS2;ACADM;CD36;ANGPTL4;TNFRSF21	NA	NA	NA	16/80	8.05445e-06	ALAS1;PEX11A;G0S2;NR1D1;CYP7A1;APOA5;NPAS2;GLIPR1;CPT2;OPA3;ID2;ANGPTL8;CYP1A1;ME1;CD36;ANGPTL4
inflammatory response (GO:0006954)	Human:Rat	12/209	0.0324491	CRP;CXCL10;VNN1;CCL20;C5AR2;NLRP3;CCL2;FOS;TNFRSF1B;CXCL13;THBS1;TNFRSF21	NA	NA	NA	19/209	0.0186367	CCL24;CXCL9;PARP4;CHUK;TNFRSF9;EPHX2;ALOX15;CXCL1;FOS;CXCL13;VNN1;CCL5;REL;NOX4;CCL2;S100A9;JAK3;MGLL;KLRG1
Statin Pathway_Homo sapiens_WP430	Mouse:Rat	NA	NA	NA	5/31	0.00797748	SQLE;LPL;APOA4;HMGCR;APOA5	8/31	0.000461912	SQLE;ABCG8;ABCG5;LIPC;LCAT;APOA4;CYP7A1;APOA5
Metapathway biotransformation_Mus musculus_WP1251	Mouse:Rat	NA	NA	NA	9/132	0.0142856	SULT1B1;GSTM2;CYP24A1;NAT8;MGST3;AKR1D1;UGT2A3;FMO3;CYP8B1	13/132	0.0193103	GSTM3;GPX2;NNMT;EPHX2;AKR1D1;NAT10;CYP4B1;CYP7A1;CYP26A1;CYP26B1;NAT8;GSTA5;CYP1A1
Fatty Acid Beta Oxidation_Homo sapiens_WP143	Mouse:Rat	NA	NA	NA	4/34	0.0495703	GPD2;LPL;CPT1B;PNPLA2	9/34	0.000175524	LIPC;CPT2;GPD2;ECI1;ACSL3;CRAT;CPT1B;DECR1;PNPLA2
Fatty Acid Beta Oxidation_Mus musculus_WP1269	Mouse:Rat	NA	NA	NA	4/33	0.0491581	GPD2;LPL;CPT1B;PNPLA2	9/33	0.000175524	LIPC;CPT2;GPD2;ECI1;ACSL3;CRAT;CPT1B;DECR1;PNPLA2
Statin Pathway_Mus musculus_WP1	Mouse:Rat	NA	NA	NA	3/17	0.0495703	LPL;APOA4;HMGCR	4/17	0.0311735	LIPC;LCAT;APOA4;CYP7A1
Cholesterol biosynthesis_Homo sapiens_R-HSA-191273	Mouse:Rat	NA	NA	NA	6/23	0.00125722	FDPS;SQLE;NSDHL;HMGCS1;MVD;HMGCR	6/23	0.00788968	FDPS;SQLE;EBP;MSMO1;HSD17B7;TM7SF2
Metabolism_Homo sapiens_R-HSA-1430728	Mouse:Rat	NA	NA	NA	58/1908	0.00641793	ALAS2;ACSM4;NSDHL;PDK4;CHAC2;CD36;ABCD1;AMN;HMGCS1;CHPF2;ELOVL2;ACOT11;OMD;APOA4;APOA5;CPT1B;PHOSPHO1;DCT;GPD2;RBP1;GPD1;ACOT2;TRIB3;PPARG;MVD;NHLRC1;MGST3;AKR1D1;LPL;HMGCR;ADH7;GNAI1;CYB5R1;GNA14;GPC1;ST3GAL6;LHPP;FGF21;WWTR1;FDPS;GSTM2;AOC1;RRM2;PKLR;ASNS;FMO3;CYP8B1;AGMAT;PSMB9;GGCT;FABP2;SULT1B1;SQLE;SLC6A7;CYP24A1;FABP5;PSAT1;PNPLA2	160/1908	7.53888e-23	SLC46A1;PANK1;ECI1;ACSM5;SLC4A1;MSMO1;ALDH1L2;AQP1;TM7SF2;MT2A;LIPC;HYKK;PDK4;ENPP1;CHP1;CHAC1;MLYCD;PDHX;ABCG8;PHYH;ABCG5;G6PD;MCCC1;DIO1;OMD;ACOT12;ACSL3;CPT1B;ASRGL1;PLA2G16;ACLY;MTAP;POR;PPP1R3C;GPD2;GPD1;ACOT2;ACOT1;CES2;ACOT4;PFKFB1;POM121;NNMT;ABHD3;INSIG2;PEX11A;SDC2;ALOX15;PLD4;PIK3R1;ADH7;ACACB;NPAS2;OAZ2;ACMSD;DGUOK;LDHB;PTDSS2;HSD11B2;EBP;SGPL1;PTDSS1;PPCS;PRKAR2A;CHST15;HACL1;A2M;PPA…
Metabolism of lipids and lipoproteins_Homo sapiens_R-HSA-556833	Mouse:Rat	NA	NA	NA	27/659	0.00803819	AKR1D1;LPL;HMGCR;NSDHL;CD36;ABCD1;WWTR1;FDPS;AMN;HMGCS1;ELOVL2;ACOT11;APOA4;APOA5;CYP8B1;CPT1B;FABP2;SQLE;PHOSPHO1;FABP5;GPD2;GPD1;ACOT2;TRIB3;PPARG;MVD;PNPLA2	85/659	8.84137e-23	ALAS1;ECI1;MSMO1;CROT;AACS;TM7SF2;GLIPR1;LIPC;CPT2;ME1;CD36;MLYCD;TEAD1;ABCC3;ABCG8;PHYH;GPX2;ABCG5;ACOT12;ELOVL6;APOA4;ACSL3;PTGR1;APOA5;CPT1B;PLA2G16;ACLY;ACOX2;GPD2;EHHADH;GPD1;ACOT2;ACOT1;ANGPTL4;MGLL;ACOT4;CERS2;ABHD3;INSIG2;PEX11A;ALOX15;AKR1D1;PLD4;LCAT;PIK3R1;HSD17B7;CYP7A1;ACACB;NPAS2;PTDSS2;HSD11B2;EBP;SGPL1;PTDSS1;HACL1;A2M;PPARGC1A;DECR1;FDPS;NFYB;PNPLA8;SLC10A2;EPHX2;AKR1C1;PLA2G2A;S…
cholesterol biosynthetic process (GO:0006695)	Mouse:Rat	NA	NA	NA	8/33	6.05832e-05	FDPS;SQLE;NSDHL;HMGCS1;MVD;APOA4;HMGCR;APOA5	11/33	8.05445e-06	FDPS;ACLY;SQLE;EBP;G6PD;APOA4;MSMO1;HSD17B7;APOA5;ACAT2;TM7SF2
triglyceride catabolic process (GO:0019433)	Mouse:Rat	NA	NA	NA	5/21	0.0101411	FABP2;FABP5;GPD2;LPL;APOA5	7/21	0.00119828	FABP3;FABP4;LIPC;FABP5;GPD2;PNPLA3;APOA5
regulation of cholesterol biosynthetic process (GO:0045540)	Mouse:Rat	NA	NA	NA	5/33	0.0497772	FDPS;SQLE;HMGCS1;MVD;HMGCR	7/33	0.0151835	FDPS;SQLE;GPAM;NFYB;ELOVL6;ACACB;TM7SF2
TNF signaling pathway_Homo sapiens_hsa04668	Human	9/110	0.0033739	CXCL10;CCL20;CCL2;TRAF2;MAP3K8;FOS;TNFRSF1B;MAP3K5;BIRC3	NA	NA	NA	NA	NA	NA
Adipocytokine signaling pathway_Homo sapiens_hsa04920	Human	7/70	0.00456884	CPT1A;PRKAA1;LEPR;TRAF2;CD36;TNFRSF1B;CPT1C	NA	NA	NA	NA	NA	NA
Fatty acid metabolism_Homo sapiens_hsa01212	Human	5/48	0.031488	CPT1A;ACAA2;ACOX1;ACADM;CPT1C	NA	NA	NA	NA	NA	NA
Pertussis_Homo sapiens_hsa05133	Human	6/75	0.0325557	CXCL6;CASP1;NLRP3;IL12A;CD14;FOS	NA	NA	NA	NA	NA	NA
Apoptosis_Homo sapiens_WP254	Human	7/86	0.0226878	IRF7;CASP1;PMAIP1;TRAF2;TNFRSF1B;TNFRSF21;BIRC3	NA	NA	NA	NA	NA	NA
Fatty acid oxidation_Mus musculus_WP2318	Human	3/10	0.0226878	CPT1A;ACAA2;ACADM	NA	NA	NA	NA	NA	NA
Leptin and adiponectin_Mus musculus_WP683	Human	3/10	0.0226878	CPT1A;PRKAA1;LEPR	NA	NA	NA	NA	NA	NA
GPCR ligand binding_Homo sapiens_R-HSA-500792	Human	18/447	0.0189675	CXCL6;SUCNR1;GRP;CCL20;HTR1F;P2RY14;C5AR2;FZD8;CCK;CXCL13;SSTR4;CRHR1;CXCL10;GPR132;NPW;CCL2;PROK1;WNT4	NA	NA	NA	NA	NA	NA
Class A/1 (Rhodopsin-like receptors)_Homo sapiens_R-HSA-373076	Human	15/323	0.0189675	CXCL6;SUCNR1;GRP;CCL20;HTR1F;P2RY14;C5AR2;CCK;CXCL13;SSTR4;CXCL10;GPR132;NPW;CCL2;PROK1	NA	NA	NA	NA	NA	NA
Peptide ligand-binding receptors_Homo sapiens_R-HSA-375276	Human	11/193	0.0189675	CXCL10;CXCL6;NPW;GRP;CCL20;C5AR2;CCL2;CCK;CXCL13;SSTR4;PROK1	NA	NA	NA	NA	NA	NA
Keratinocyte Differentiation_Homo sapiens_h_keratinocytePathway	Human	5/53	0.0379483	CEBPA;TRAF2;FOS;MAP3K5;BIRC3	NA	NA	NA	NA	NA	NA
Reversal of Insulin Resistance by Leptin_Homo sapiens_h_leptinPathway	Human	3/10	0.026091	CPT1A;PRKAA1;LEPR	NA	NA	NA	NA	NA	NA
Bone Remodeling_Homo sapiens_h_ranklPathway	Human	3/16	0.0379483	FOSL1;FOS;IRF9	NA	NA	NA	NA	NA	NA
cellular response to lipopolysaccharide (GO:0071222)	Human	6/55	0.0450102	CXCL10;CXCL6;NLRP3;CCL2;CD14;TNFRSF1B	NA	NA	NA	NA	NA	NA
Cholesterol Biosynthesis_Homo sapiens_WP197	Mouse	NA	NA	NA	6/15	1.2901e-05	FDPS;SQLE;NSDHL;HMGCS1;MVD;HMGCR	NA	NA	NA
Cholesterol Biosynthesis_Mus musculus_WP103	Mouse	NA	NA	NA	6/15	1.2901e-05	FDPS;SQLE;NSDHL;HMGCS1;MVD;HMGCR	NA	NA	NA
SREBP signalling_Homo sapiens_WP1982	Mouse	NA	NA	NA	8/71	0.00177018	FDPS;SQLE;HMGCS1;LPL;PPARG;MVD;HMGCR;FGF21	NA	NA	NA
Adipogenesis genes_Mus musculus_WP447	Mouse	NA	NA	NA	9/128	0.0142856	CFD;WWTR1;EGR2;GADD45B;SERPINE1;LPL;TRIB3;PPARG;RETN	NA	NA	NA
Adipogenesis_Homo sapiens_WP236	Mouse	NA	NA	NA	9/130	0.0142856	CFD;WWTR1;EGR2;GADD45B;SERPINE1;LPL;TRIB3;PPARG;RETN	NA	NA	NA
Differentiation of white and brown adipocyte _Homo sapiens_WP2895	Mouse	NA	NA	NA	4/25	0.0207326	CIDEA;SMAD9;PPARG;EBF3	NA	NA	NA
Type II interferon signaling (IFNG)_Mus musculus_WP1253	Mouse	NA	NA	NA	4/32	0.0481757	TAP1;GBP3;PSMB9;IFIT2	NA	NA	NA
Visceral Fat Deposits and the Metabolic Syndrome_Homo sapiens_h_vobesityPathway	Mouse	NA	NA	NA	3/8	0.0172834	LPL;PPARG;RETN	NA	NA	NA
positive regulation of triglyceride catabolic process (GO:0010898)	Mouse	NA	NA	NA	3/7	0.0463064	APOA4;APOA5;PNPLA2	NA	NA	NA
Metabolic pathways_Homo sapiens_hsa01100	Rat	NA	NA	NA	NA	NA	NA	89/1239	3.68615e-08	ALAS2;MOCS2;ALAS1;ACSM3;TUSC3;PANK1;ACSM5;GPT;MSMO1;PYGL;TM7SF2;CYP26B1;LIPC;HYKK;IMPA2;HYAL2;NMRK1;ME1;ENPP1;MLYCD;PDHX;G6PD;ALG9;MCCC1;NME3;NDUFC1;ACSL3;NME1;PLA2G16;ACLY;MTAP;ACOX2;EHHADH;ALDH1A1;ACOT2;B3GNT2;ACOT1;GART;MGLL;ACOT4;CERS2;NNMT;HDC;ALOX15;AKR1D1;PLD4;HSD17B7;ADH7;CYP7A1;ACACB;ACAT2;ACMSD;DGUOK;LDHB;PTDSS2;NT5E;EBP;SGPL1;PTDSS1;ALDH1B1;PPCS;HSD17B2;B4GALNT1;BCO1;ST3GAL3;FDPS;RRM2;…
Peroxisome_Homo sapiens_hsa04146	Rat	NA	NA	NA	NA	NA	NA	16/83	3.93951e-06	PHYH;PEX19;PEX11A;EPHX2;ECH1;ACSL3;CROT;NUDT7;DAO;ACOX2;PEX3;EHHADH;PXMP4;HACL1;MLYCD;CRAT
Bile secretion_Homo sapiens_hsa04976	Rat	NA	NA	NA	NA	NA	NA	11/71	0.00249725	ABCC3;ABCG8;ABCG5;NCEH1;SLC10A2;SLCO1A2;SLC22A8;CYP7A1;NR0B2;SLC4A4;AQP1
Pyruvate metabolism_Homo sapiens_hsa00620	Rat	NA	NA	NA	NA	NA	NA	8/40	0.00295103	LDHB;PKLR;ALDH1B1;ME1;ACOT12;ACYP2;ACACB;ACAT2
Glycerophospholipid metabolism_Homo sapiens_hsa00564	Rat	NA	NA	NA	NA	NA	NA	11/95	0.0162105	PLA2G16;PTDSS2;PTDSS1;GPAM;GPD2;LPCAT3;PLA2G2A;GPD1;PLD4;LCAT;CHPT1
Steroid biosynthesis_Homo sapiens_hsa00100	Rat	NA	NA	NA	NA	NA	NA	6/20	0.00257822	SQLE;EBP;SOAT2;MSMO1;HSD17B7;TM7SF2
p53 signaling pathway_Homo sapiens_hsa04115	Rat	NA	NA	NA	NA	NA	NA	9/69	0.0186827	CCNB2;CDKN1A;RRM2;GADD45B;CCNE2;IGFBP3;PPM1D;RPRM;GADD45G
Circadian rhythm_Homo sapiens_hsa04710	Rat	NA	NA	NA	NA	NA	NA	6/30	0.0162105	PER2;BHLHE40;CRY1;NR1D1;PRKAB1;NPAS2
Steroid hormone biosynthesis_Homo sapiens_hsa00140	Rat	NA	NA	NA	NA	NA	NA	8/58	0.0228874	HSD11B2;AKR1C1;SRD5A3;AKR1D1;HSD17B2;CYP1A1;HSD17B7;CYP7A1
Retinol metabolism_Homo sapiens_hsa00830	Rat	NA	NA	NA	NA	NA	NA	8/65	0.0444708	CYP26A1;CYP26B1;RETSAT;ALDH1A1;CYP1A1;RDH5;ADH7;BCO1
Vitamin A and Carotenoid Metabolism_Homo sapiens_WP716	Rat	NA	NA	NA	NA	NA	NA	10/43	0.000175524	RBP7;ABCG8;CYP26A1;CYP26B1;ABCG5;RETSAT;ALDH1A1;RDH5;CD36;BCO1
Retinol metabolism_Mus musculus_WP1259	Rat	NA	NA	NA	NA	NA	NA	9/38	0.000320229	RBP7;ABCG8;CYP26A1;CYP26B1;ABCG5;RETSAT;ALDH1A1;RDH5;CD36
TGF-beta Signaling Pathway_Homo sapiens_WP366	Rat	NA	NA	NA	NA	NA	NA	16/132	0.0008015	KLF10;CDKN1A;JUN;JUND;NEDD9;FOS;PIK3R1;PML;CCNB2;ZEB2;ZEB1;PRKAR2A;MYC;SIK1;ATF3;MAP2K6
Estrogen Receptor Pathway_Homo sapiens_WP2881	Rat	NA	NA	NA	NA	NA	NA	6/13	0.000189618	JUN;GPAM;PDK4;CYP1A1;NR0B2;ESR1
Oxidation by Cytochrome P450_Mus musculus_WP1274	Rat	NA	NA	NA	NA	NA	NA	7/39	0.0129653	CYB5B;CYP26A1;POR;CYP26B1;CYP1A1;CYP4B1;CYP7A1
IL-1 signaling pathway_Homo sapiens_WP195	Rat	NA	NA	NA	NA	NA	NA	8/55	0.0181257	JUN;IRAK1;CHUK;REL;CCL2;IRAK3;PIK3R1;MAP2K6
p53 signaling_Mus musculus_WP2902	Rat	NA	NA	NA	NA	NA	NA	9/64	0.0129653	CCNB2;CDKN1A;RRM2;GADD45B;CCNE2;IGFBP3;PPM1D;RPRM;GADD45G
Mitochondrial LC-Fatty Acid Beta-Oxidation_Homo sapiens_WP368	Rat	NA	NA	NA	NA	NA	NA	5/17	0.00934695	CPT2;EHHADH;ECI1;ACSL3;ACSF2
Spinal Cord Injury_Homo sapiens_WP2431	Rat	NA	NA	NA	NA	NA	NA	12/119	0.0214313	NR4A1;EGR1;BTG2;MYC;PLA2G2A;TNFSF13;NOX4;CCL2;CXCL1;FOS;RTN4;AQP1
Nuclear receptors in lipid metabolism and toxicity_Mus musculus_WP431	Rat	NA	NA	NA	NA	NA	NA	6/30	0.0163196	ABCC3;CYP26A1;ABCG5;NR1I3;CYP4B1;CYP7A1
Amino Acid metabolism_Mus musculus_WP662	Rat	NA	NA	NA	NA	NA	NA	10/92	0.0248057	PDHX;ACLY;HDC;EHHADH;MCCC1;ALDH1A1;PDK4;ASNS;PYCR1;ADH7
Aryl Hydrocarbon Receptor_Homo sapiens_WP2586	Rat	NA	NA	NA	NA	NA	NA	7/46	0.0214313	NQO1;CDKN1A;MYC;CYP1A1;CD36;ESR1;NFE2L2
Circadian rythm related genes_Homo sapiens_WP3594	Rat	NA	NA	NA	NA	NA	NA	16/200	0.0266649	KLF10;EGR1;JUN;JUND;HNF1B;NR1D1;NPAS2;PML;PER2;DBP;NFIL3;ID2;BHLHE40;CRY1;SIK1;PPARGC1A
NRF2 pathway_Homo sapiens_WP2884	Rat	NA	NA	NA	NA	NA	NA	13/146	0.0266649	ABCC3;GSTM3;NQO1;EGR1;GPX2;G6PD;ADH7;PTGR1;SLC6A6;GSTA5;ME1;CES2;NFE2L2
Oncostatin M Signaling Pathway_Homo sapiens_WP2374	Rat	NA	NA	NA	NA	NA	NA	8/65	0.0266649	EGR1;JUND;PRKCD;CCL2;FOS;PIK3R1;JAK3;CYR61
Fatty Acid Biosynthesis_Homo sapiens_WP357	Rat	NA	NA	NA	NA	NA	NA	5/22	0.0193103	ACLY;ECH1;ACSL3;ACACB;DECR1
Metapathway biotransformation_Homo sapiens_WP702	Rat	NA	NA	NA	NA	NA	NA	14/178	0.045353	GSTM3;GPX2;NNMT;EPHX2;AKR1C1;AKR1D1;NAT10;CYP4B1;CYP7A1;CYP26A1;CYP26B1;NAT8;GSTA5;CYP1A1
DNA Damage Response_Homo sapiens_WP707	Rat	NA	NA	NA	NA	NA	NA	8/68	0.0318718	CCNB2;CDKN1A;RAD51;GADD45B;CCNE2;MYC;PML;GADD45G
Fatty Acid Biosynthesis_Mus musculus_WP336	Rat	NA	NA	NA	NA	NA	NA	5/22	0.0193103	ACLY;ECH1;ACSL3;ACACB;DECR1
Nuclear Receptors in Lipid Metabolism and Toxicity_Homo sapiens_WP299	Rat	NA	NA	NA	NA	NA	NA	6/36	0.0248057	ABCC3;CYP26A1;ABCG5;NR1I3;CYP4B1;CYP7A1
XPodNet - protein-protein interactions in the podocyte expanded by STRING_Mus musculus_WP2309	Rat	NA	NA	NA	NA	NA	NA	43/808	0.045353	EPHB6;GRB7;CDKN1A;NRXN1;PSEN2;HTRA1;TCF21;NEDD9;LIN7A;SLC4A1;PIK3R1;CLDN1;CYR61;NT5E;MAP1LC3A;PRKAR2A;TRIM24;ATG7;ABCC3;HES6;PEX19;IGFBP3;PRKCD;IGFBP2;ATG10;CASK;TSC1;FOS;BMP7;SHCBP1;ARHGAP24;GADD45G;CYP26A1;ZEB2;CXCL12;ID2;BHLHE40;CDC42EP1;DSG1;ANGPTL4;SNTB1;ENG;FOXA2
PPAR Alpha Pathway_Homo sapiens_WP2878	Rat	NA	NA	NA	NA	NA	NA	5/26	0.0266649	CPT2;MYC;EHHADH;CYP7A1;APOA5
Notch Signaling Pathway_Homo sapiens_WP61	Rat	NA	NA	NA	NA	NA	NA	7/62	0.045353	HES6;CDKN1A;TLE1;MAML1;MYC;PSEN2;PIK3R1
Aryl Hydrocarbon Receptor Pathway_Homo sapiens_WP2873	Rat	NA	NA	NA	NA	NA	NA	6/46	0.045353	IGFBP1;NQO1;JUN;JUND;CYP1A1;NFE2L2
Oxidative Stress_Homo sapiens_WP408	Rat	NA	NA	NA	NA	NA	NA	5/31	0.045353	NQO1;CYP1A1;NOX4;FOS;NFE2L2
Oxidation by Cytochrome P450_Homo sapiens_WP43	Rat	NA	NA	NA	NA	NA	NA	7/62	0.045353	CYB5B;CYP26A1;POR;CYP26B1;CYP1A1;CYP4B1;CYP7A1
Selenium metabolism/Selenoproteins_Mus musculus_WP108	Rat	NA	NA	NA	NA	NA	NA	6/46	0.045353	JUN;GPX2;DIO1;FOS;NFE2L2;PSTK
miRNA regulation of DNA Damage Response_Mus musculus_WP2087	Rat	NA	NA	NA	NA	NA	NA	7/64	0.0497728	CCNB2;CDKN1A;RAD51;GADD45B;CCNE2;PML;GADD45G
Selenium Metabolism and Selenoproteins_Homo sapiens_WP28	Rat	NA	NA	NA	NA	NA	NA	6/47	0.045353	JUN;GPX2;DIO1;FOS;NFE2L2;PSTK
Diurnally Regulated Genes with Circadian Orthologs_Homo sapiens_WP410	Rat	NA	NA	NA	NA	NA	NA	6/48	0.046274	PER2;GSTM3;PPP1R3C;CRY1;G0S2;GFRA1
Diurnally Regulated Genes with Circadian Orthologs_Mus musculus_WP1268	Rat	NA	NA	NA	NA	NA	NA	6/48	0.046274	PER2;GSTM3;PPP1R3C;CRY1;G0S2;GFRA1
Quercetin and Nf-kB/ AP-1 Induced Cell Apoptosis_Homo sapiens_WP2435	Rat	NA	NA	NA	NA	NA	NA	4/16	0.0266649	JUN;ACOX2;FOS;NFE2L2
Exercise-induced Circadian Regulation_Mus musculus_WP544	Rat	NA	NA	NA	NA	NA	NA	6/48	0.046274	PER2;PPP1R3C;CRY1;G0S2;GFRA1;NR1D1
Constitutive Androstane Receptor Pathway_Homo sapiens_WP2875	Rat	NA	NA	NA	NA	NA	NA	5/32	0.045353	ABCC3;ALAS1;NR1I3;EHHADH;PPARGC1A
Kennedy pathway_Mus musculus_WP1771	Rat	NA	NA	NA	NA	NA	NA	4/14	0.0217828	PTDSS2;SGPL1;PTDSS1;CHPT1
Mitochondrial LC-Fatty Acid Beta-Oxidation_Mus musculus_WP401	Rat	NA	NA	NA	NA	NA	NA	4/16	0.0266649	CPT2;EHHADH;ECI1;ACSL3
Hypertrophy Model_Homo sapiens_WP516	Rat	NA	NA	NA	NA	NA	NA	4/20	0.045353	JUND;ZEB1;ATF3;CYR61
Hypertrophy Model_Mus musculus_WP202	Rat	NA	NA	NA	NA	NA	NA	4/20	0.045353	JUND;ZEB1;ATF3;CYR61
Farnesoid X Receptor Pathway_Homo sapiens_WP2879	Rat	NA	NA	NA	NA	NA	NA	4/19	0.0448908	CYP7A1;NR0B2;PPARGC1A;FKBP5
Triacylglyceride Synthesis_Mus musculus_WP386	Rat	NA	NA	NA	NA	NA	NA	4/21	0.045353	LIPC;GPAM;GPD1;PNPLA2
Glycerophospholipid Biosynthetic Pathway_Homo sapiens_WP2533	Rat	NA	NA	NA	NA	NA	NA	4/21	0.045353	PTDSS1;PLA2G2A;GPD1;CHPT1
Liver X Receptor Pathway_Homo sapiens_WP2874	Rat	NA	NA	NA	NA	NA	NA	3/10	0.045353	ABCG8;ABCG5;CYP7A1
Fatty Acid Omega Oxidation_Mus musculus_WP33	Rat	NA	NA	NA	NA	NA	NA	3/7	0.0244465	ALDH1A1;CYP1A1;ADH7
Nucleotide GPCRs_Homo sapiens_WP80	Rat	NA	NA	NA	NA	NA	NA	3/11	0.045353	ADORA2B;P2RY2;P2RY1
Estrogen metabolism_Mus musculus_WP1264	Rat	NA	NA	NA	NA	NA	NA	3/11	0.045353	NQO1;GSTA5;CYP1A1
Nucleotide GPCRs_Mus musculus_WP207	Rat	NA	NA	NA	NA	NA	NA	3/11	0.045353	ADORA2B;P2RY2;P2RY1
Peroxisomal lipid metabolism_Homo sapiens_R-HSA-390918	Rat	NA	NA	NA	NA	NA	NA	8/27	0.000497352	PHYH;NUDT7;ACOX2;EHHADH;HACL1;CROT;MLYCD;CRAT
BMAL1:CLOCK,NPAS2 activates circadian gene expression_Homo sapiens_R-HSA-1368108	Rat	NA	NA	NA	NA	NA	NA	9/42	0.00142111	PER2;DBP;BHLHE40;CRY1;SIK1;NR1D1;NR3C1;PPARGC1A;NPAS2
Lipid digestion, mobilization, and transport_Homo sapiens_R-HSA-73923	Rat	NA	NA	NA	NA	NA	NA	12/71	0.000851004	ABCG8;FABP3;ABCG5;NCEH1;FABP4;LIPC;FABP5;LCAT;APOA4;A2M;APOA5;MGLL
Glycerophospholipid biosynthesis_Homo sapiens_R-HSA-1483206	Rat	NA	NA	NA	NA	NA	NA	14/102	0.00142111	ABHD3;PNPLA8;PLA2G2A;PLD4;PLA2G16;PTDSS2;PTDSS1;GPAM;LPCAT3;GPD1;PNPLA3;CHPT1;MGLL;PNPLA2
Fatty Acyl-CoA Biosynthesis_Homo sapiens_R-HSA-75105	Rat	NA	NA	NA	NA	NA	NA	8/42	0.00756761	ACLY;ACOT2;ACOT12;ACOT1;ELOVL6;ACSL3;ACSF2;ACOT4
Signaling by Retinoic Acid_Homo sapiens_R-HSA-5362517	Rat	NA	NA	NA	NA	NA	NA	8/42	0.00756761	PDHX;CYP26A1;CYP26B1;FABP5;ALDH1A1;PDK4;RDH5;CPT1B
Triglyceride Biosynthesis_Homo sapiens_R-HSA-75109	Rat	NA	NA	NA	NA	NA	NA	10/66	0.00756761	ACLY;GPAM;GPD1;ACOT2;ACOT12;ACOT1;ELOVL6;ACSL3;ACSF2;ACOT4
Bile acid and bile salt metabolism_Homo sapiens_R-HSA-194068	Rat	NA	NA	NA	NA	NA	NA	7/35	0.0117884	ABCC3;ACOX2;SLC10A2;AKR1C1;AKR1D1;SLCO1A2;CYP7A1
Phospholipid metabolism_Homo sapiens_R-HSA-1483257	Rat	NA	NA	NA	NA	NA	NA	16/161	0.0117884	ABHD3;PNPLA8;PLA2G2A;PLD4;PIK3R1;PLA2G16;PTDSS2;PTDSS1;SYNJ1;GPAM;LPCAT3;GPD1;PNPLA3;CHPT1;MGLL;PNPLA2
Circadian Clock_Homo sapiens_R-HSA-400253	Rat	NA	NA	NA	NA	NA	NA	9/63	0.0197063	PER2;DBP;BHLHE40;CRY1;SIK1;NR1D1;NR3C1;PPARGC1A;NPAS2
Metabolism of vitamins and cofactors_Homo sapiens_R-HSA-196854	Rat	NA	NA	NA	NA	NA	NA	14/148	0.0337762	SLC46A1;MOCS2;MMAB;PANK1;SDC2;AKR1C1;MCCC1;APOA4;ACACB;ALDH1L2;PPCS;ENPP1;BCO1;GPC6
Regulation of cholesterol biosynthesis by SREBP (SREBF)_Homo sapiens_R-HSA-1655829	Rat	NA	NA	NA	NA	NA	NA	8/55	0.0306457	FDPS;SQLE;GPAM;INSIG2;NFYB;ELOVL6;ACACB;TM7SF2
Activation of gene expression by SREBF (SREBP)_Homo sapiens_R-HSA-2426168	Rat	NA	NA	NA	NA	NA	NA	7/42	0.0304408	FDPS;SQLE;GPAM;NFYB;ELOVL6;ACACB;TM7SF2
Nuclear Receptor transcription pathway_Homo sapiens_R-HSA-383280	Rat	NA	NA	NA	NA	NA	NA	8/51	0.0204662	NR4A1;NR1I3;NR2F1;ESRRG;NR1D1;NR3C1;NR0B2;ESR1
Regulation of Insulin-like Growth Factor (IGF) transport and uptake by Insulin-like Growth Factor Binding Proteins (IGFBPs)_Homo sapiens_R-HSA-381426	Rat	NA	NA	NA	NA	NA	NA	5/21	0.0306457	IGFBP1;MMP2;IGFBP3;IGFBP2;IGFALS
Mechanism of Gene Regulation by Peroxisome Proliferators via PPARa_Homo sapiens_h_pparaPathway	Rat	NA	NA	NA	NA	NA	NA	10/52	0.00200718	JUN;CITED2;DUSP1;PRKAR2A;MYC;EHHADH;ME1;NR2F1;NR0B2;PPARGC1A
Pertussis toxin-insensitive CCR5 Signaling in Macrophage_Homo sapiens_h_Ccr5Pathway	Rat	NA	NA	NA	NA	NA	NA	4/9	0.0141086	JUN;CXCL12;CCL2;FOS
cholesterol homeostasis (GO:0042632)	Rat	NA	NA	NA	NA	NA	NA	13/50	8.05445e-06	ABCG8;ABCG5;ACSM3;EPHX2;AKR1C1;LRP5;LCAT;APOA4;CYP7A1;APOA5;FABP3;LIPC;SOAT2
intestinal cholesterol absorption (GO:0030299)	Rat	NA	NA	NA	NA	NA	NA	5/8	0.000819073	ABCG8;ABCG5;SOAT2;AKR1C1;CD36
cellular protein metabolic process (GO:0044267)	Rat	NA	NA	NA	NA	NA	NA	18/186	0.0147585	IGFBP1;SLC34A2;MMP2;IGFBP3;SDC2;IGFBP2;APOA4;SORL1;APOA5;CYR61;KNG1;NAT8;ADORA2B;SPP2;D2HGDH;TGFBI;IGFALS;PNPLA2
acyl-CoA metabolic process (GO:0006637)	Rat	NA	NA	NA	NA	NA	NA	8/27	0.000819073	ACSM3;ACOT2;ACOT12;ACOT1;ACSM5;MLYCD;ACSF2;ACOT4
PERK-mediated unfolded protein response (GO:0036499)	Rat	NA	NA	NA	NA	NA	NA	5/12	0.00707739	IGFBP1;ASNS;CCL2;ATF3;NFE2L2
phosphatidylcholine metabolic process (GO:0046470)	Rat	NA	NA	NA	NA	NA	NA	4/8	0.0136217	ABHD3;LCAT;APOA4;APOA5
cholesterol metabolic process (GO:0008203)	Rat	NA	NA	NA	NA	NA	NA	7/28	0.00736668	SQLE;EBP;SOAT2;LCAT;APOA4;OSBPL1A;NR0B2
negative regulation of MAP kinase activity (GO:0043407)	Rat	NA	NA	NA	NA	NA	NA	7/29	0.00836882	DUSP1;HYAL2;PRKCD;PTPRJ;IRAK3;BMP7;SORL1
entrainment of circadian clock by photoperiod (GO:0043153)	Rat	NA	NA	NA	NA	NA	NA	5/18	0.0299197	ID2;BHLHE40;CRY1;SIK1;PML
response to lipopolysaccharide (GO:0032496)	Rat	NA	NA	NA	NA	NA	NA	10/78	0.0327052	JUN;CXCL9;JUND;SLPI;MAPKAPK3;IRAK1;TNFRSF9;CXCL1;IRAK3;CXCL13
retinoid metabolic process (GO:0001523)	Rat	NA	NA	NA	NA	NA	NA	9/59	0.0215925	SDC2;AKR1C1;ALDH1A1;NAPEPLD;RDH5;APOA4;ADH7;BCO1;GPC6
circadian regulation of gene expression (GO:0032922)	Rat	NA	NA	NA	NA	NA	NA	8/51	0.0327052	PER2;ID2;BHLHE40;CRY1;NR1D1;PPARGC1A;NPAS2;PML
response to cytokine (GO:0034097)	Rat	NA	NA	NA	NA	NA	NA	6/30	0.0388584	JUN;JUND;MAPKAPK3;REL;IL6R;PML
DNA metabolic process (GO:0006259)	Rat	NA	NA	NA	NA	NA	NA	5/20	0.0388584	NT5E;MMS19;TOPBP1;DNASE1L3;DNASE1L1
fatty acid biosynthetic process (GO:0006633)	Rat	NA	NA	NA	NA	NA	NA	5/21	0.0464634	ACLY;LIPC;ACSM3;ACSM5;MLYCD
regulation of insulin-like growth factor receptor signaling pathway (GO:0043567)	Rat	NA	NA	NA	NA	NA	NA	3/5	0.0327052	IGFBP1;IGFBP3;IGFBP2
